# Supplementary material for: Microbial community structural and functional differentiation in capped thickened oil sands tailings planted with native boreal species
Source: Front Microbiol. 2023 Jul 3;14:1168653. doi: 10.3389/fmicb.2023.1168653 (PMC10350512; doi:10.3389/fmicb.2023.1168653)
Supplement: Supplementary file 1 [file Table_1.xlsx]

## Sheet: Table S5-A-Time-M19 vs. O20
Kegg ID	Kegg Description	Main Metabolic Category	Enriched	Depleted	Total
K01011	K01011 TST, MPST, sseA; thiosulfate/3-mercaptopyruvate sulfurtransferase [EC:2.8.1.1 2.8.1.2]	C 00920 Sulfur metabolism [PATH:ko00920]	106	34	140
K01738	K01738 cysK; cysteine synthase [EC:2.5.1.47]	C 00920 Sulfur metabolism [PATH:ko00920]	115	22	137
K00641	K00641 metX; homoserine O-acetyltransferase/O-succinyltransferase [EC:2.3.1.31 2.3.1.46]	C 00920 Sulfur metabolism [PATH:ko00920]	103	29	132
K17218	K17218 sqr; sulfide:quinone oxidoreductase [EC:1.8.5.4]	C 00920 Sulfur metabolism [PATH:ko00920]	94	25	119
K00381	K00381 cysI; sulfite reductase (NADPH) hemoprotein beta-component [EC:1.8.1.2]	C 00920 Sulfur metabolism [PATH:ko00920]	76	26	102
K00640	K00640 cysE; serine O-acetyltransferase [EC:2.3.1.30]	C 00920 Sulfur metabolism [PATH:ko00920]	76	24	100
K00955	K00955 cysNC; bifunctional enzyme CysN/CysC [EC:2.7.7.4 2.7.1.25]	C 00920 Sulfur metabolism [PATH:ko00920]	77	8	85
K10764	K10764 metZ; O-succinylhomoserine sulfhydrylase [EC:2.5.1.-]	C 00920 Sulfur metabolism [PATH:ko00920]	63	20	83
K03119	K03119 tauD; taurine dioxygenase [EC:1.14.11.17]	C 00920 Sulfur metabolism [PATH:ko00920]	71	7	78
K00957	K00957 cysD; sulfate adenylyltransferase subunit 2 [EC:2.7.7.4]	C 00920 Sulfur metabolism [PATH:ko00920]	60	16	76
K20035	K20035 dmdC; 3-(methylsulfanyl)propanoyl-CoA dehydrogenase [EC:1.3.99.41]	C 00920 Sulfur metabolism [PATH:ko00920]	54	22	76
K00390	K00390 cysH; phosphoadenosine phosphosulfate reductase [EC:1.8.4.8 1.8.4.10]	C 00920 Sulfur metabolism [PATH:ko00920]	53	18	71
K17224	K17224 soxB; S-sulfosulfanyl-L-cysteine sulfohydrolase [EC:3.1.6.20]	C 00920 Sulfur metabolism [PATH:ko00920]	34	27	61
K01739	K01739 metB; cystathionine gamma-synthase [EC:2.5.1.48]	C 00920 Sulfur metabolism [PATH:ko00920]	59	1	60
K20034	K20034 dmdB; 3-(methylthio)propionyl---CoA ligase [EC:6.2.1.44]	C 00920 Sulfur metabolism [PATH:ko00920]	37	23	60
K21307	K21307 soeA; sulfite dehydrogenase (quinone) subunit SoeA [EC:1.8.5.6]	C 00920 Sulfur metabolism [PATH:ko00920]	41	11	52
K17229	K17229 fccB; sulfide dehydrogenase [flavocytochrome c] flavoprotein chain [EC:1.8.2.3]	C 00920 Sulfur metabolism [PATH:ko00920]	22	29	51
K23163	K23163 sbp; sulfate/thiosulfate transport system substrate-binding protein	C 00920 Sulfur metabolism [PATH:ko00920]	38	10	48
K02045	K02045 cysA; sulfate/thiosulfate transport system ATP-binding protein [EC:7.3.2.3]	C 00920 Sulfur metabolism [PATH:ko00920]	33	11	44
K17225	K17225 soxC; sulfane dehydrogenase subunit SoxC	C 00920 Sulfur metabolism [PATH:ko00920]	26	18	44
K00380	K00380 cysJ; sulfite reductase (NADPH) flavoprotein alpha-component [EC:1.8.1.2]	C 00920 Sulfur metabolism [PATH:ko00920]	33	10	43
K17222	K17222 soxA; L-cysteine S-thiosulfotransferase [EC:2.8.5.2]	C 00920 Sulfur metabolism [PATH:ko00920]	24	19	43
K00956	K00956 cysN; sulfate adenylyltransferase subunit 1 [EC:2.7.7.4]	C 00920 Sulfur metabolism [PATH:ko00920]	22	20	42
K02046	K02046 cysU; sulfate/thiosulfate transport system permease protein	C 00920 Sulfur metabolism [PATH:ko00920]	31	10	41
K02047	K02047 cysW; sulfate/thiosulfate transport system permease protein	C 00920 Sulfur metabolism [PATH:ko00920]	32	7	39
K01082	K01082 cysQ, MET22, BPNT1; 3'(2'), 5'-bisphosphate nucleotidase [EC:3.1.3.7]	C 00920 Sulfur metabolism [PATH:ko00920]	33	5	38
K00185	K00185 dmsC; dimethyl sulfoxide reductase membrane subunit	C 00920 Sulfur metabolism [PATH:ko00920]	27	9	36
K00958	K00958 sat, met3; sulfate adenylyltransferase [EC:2.7.7.4]	C 00920 Sulfur metabolism [PATH:ko00920]	32	3	35
K15554	K15554 ssuC; sulfonate transport system permease protein	C 00920 Sulfur metabolism [PATH:ko00920]	18	15	33
K17226	K17226 soxY; sulfur-oxidizing protein SoxY	C 00920 Sulfur metabolism [PATH:ko00920]	12	21	33
K15553	K15553 ssuA; sulfonate transport system substrate-binding protein	C 00920 Sulfur metabolism [PATH:ko00920]	27	5	32
K22622	K22622 soxD; S-disulfanyl-L-cysteine oxidoreductase SoxD [EC:1.8.2.6]	C 00920 Sulfur metabolism [PATH:ko00920]	18	14	32
K07306	K07306 dmsA; anaerobic dimethyl sulfoxide reductase subunit A [EC:1.8.5.3]	C 00920 Sulfur metabolism [PATH:ko00920]	31	0	31
K17223	K17223 soxX; L-cysteine S-thiosulfotransferase [EC:2.8.5.2]	C 00920 Sulfur metabolism [PATH:ko00920]	13	14	27
K00184	K00184 dmsB; dimethyl sulfoxide reductase iron-sulfur subunit	C 00920 Sulfur metabolism [PATH:ko00920]	26	0	26
K00392	K00392 sir; sulfite reductase (ferredoxin) [EC:1.8.7.1]	C 00920 Sulfur metabolism [PATH:ko00920]	25	0	25
K15765	K15765 tmoF, tbuC, touF; toluene monooxygenase electron transfer component [EC:1.18.1.3]	C 00920 Sulfur metabolism [PATH:ko00920]	21	3	24
K17227	K17227 soxZ; sulfur-oxidizing protein SoxZ	C 00920 Sulfur metabolism [PATH:ko00920]	10	13	23
K17725	K17725 ETHE1; sulfur dioxygenase [EC:1.13.11.18]	C 00920 Sulfur metabolism [PATH:ko00920]	12	10	22
K06881	K06881 nrnA; bifunctional oligoribonuclease and PAP phosphatase NrnA [EC:3.1.3.7 3.1.13.3]	C 00920 Sulfur metabolism [PATH:ko00920]	21	0	21
K08352	K08352 phsA, psrA; thiosulfate reductase / polysulfide reductase chain A [EC:1.8.5.5]	C 00920 Sulfur metabolism [PATH:ko00920]	17	4	21
K21310	K21310 mddA; methanethiol S-methyltransferase [EC:2.1.1.334]	C 00920 Sulfur metabolism [PATH:ko00920]	18	3	21
K17993	K17993 hydA; sulfhydrogenase subunit alpha [EC:1.12.1.3 1.12.1.5]	C 00920 Sulfur metabolism [PATH:ko00920]	19	1	20
K00860	K00860 cysC; adenylylsulfate kinase [EC:2.7.1.25]	C 00920 Sulfur metabolism [PATH:ko00920]	13	5	18
K17228	K17228 sfnG; dimethylsulfone monooxygenase [EC:1.14.14.35]	C 00920 Sulfur metabolism [PATH:ko00920]	18	0	18
K00394	K00394 aprA; adenylylsulfate reductase, subunit A [EC:1.8.99.2]	C 00920 Sulfur metabolism [PATH:ko00920]	13	3	16
K21308	K21308 soeB; sulfite dehydrogenase (quinone) subunit SoeB	C 00920 Sulfur metabolism [PATH:ko00920]	11	5	16
K21309	K21309 soeC; sulfite dehydrogenase (quinone) subunit SoeC	C 00920 Sulfur metabolism [PATH:ko00920]	12	4	16
K08358	K08358 ttrB; tetrathionate reductase subunit B	C 00920 Sulfur metabolism [PATH:ko00920]	4	11	15
K15552	K15552 tauC; taurine transport system permease protein	C 00920 Sulfur metabolism [PATH:ko00920]	12	3	15
K17230	K17230 fccA; cytochrome subunit of sulfide dehydrogenase	C 00920 Sulfur metabolism [PATH:ko00920]	2	13	15
K15762	K15762 tmoC, tbuB, touC; toluene monooxygenase system ferredoxin subunit	C 00920 Sulfur metabolism [PATH:ko00920]	9	4	13
K16937	K16937 doxD; thiosulfate dehydrogenase (quinone) large subunit [EC:1.8.5.2]	C 00920 Sulfur metabolism [PATH:ko00920]	13	0	13
K20036	K20036 dmdD; (methylthio)acryloyl-CoA hydratase [EC:4.2.1.155]	C 00920 Sulfur metabolism [PATH:ko00920]	1	12	13
K04091	K04091 ssuD, msuD; alkanesulfonate monooxygenase [EC:1.14.14.5 1.14.14.34]	C 00920 Sulfur metabolism [PATH:ko00920]	12	0	12
K08357	K08357 ttrA; tetrathionate reductase subunit A	C 00920 Sulfur metabolism [PATH:ko00920]	4	8	12
K17994	K17994 hydD; sulfhydrogenase subunit delta [EC:1.12.1.3 1.12.1.5]	C 00920 Sulfur metabolism [PATH:ko00920]	12	0	12
K02048	K02048 cysP; sulfate/thiosulfate transport system substrate-binding protein	C 00920 Sulfur metabolism [PATH:ko00920]	4	7	11
K11180	K11180 dsrA; dissimilatory sulfite reductase alpha subunit [EC:1.8.99.5]	C 00920 Sulfur metabolism [PATH:ko00920]	4	7	11
K00387	K00387 SUOX; sulfite oxidase [EC:1.8.3.1]	C 00920 Sulfur metabolism [PATH:ko00920]	8	2	10
K15555	K15555 ssuB; sulfonate transport system ATP-binding protein [EC:7.6.2.14]	C 00920 Sulfur metabolism [PATH:ko00920]	7	2	9
K00651	K00651 metA; homoserine O-succinyltransferase/O-acetyltransferase [EC:2.3.1.46 2.3.1.31]	C 00920 Sulfur metabolism [PATH:ko00920]	6	2	8
K11181	K11181 dsrB; dissimilatory sulfite reductase beta subunit [EC:1.8.99.5]	C 00920 Sulfur metabolism [PATH:ko00920]	2	5	7
K17285	K17285 SELENBP1; methanethiol oxidase [EC:1.8.3.4]	C 00920 Sulfur metabolism [PATH:ko00920]	7	0	7
K00395	K00395 aprB; adenylylsulfate reductase, subunit B [EC:1.8.99.2]	C 00920 Sulfur metabolism [PATH:ko00920]	2	3	5
K07307	K07307 dmsB; anaerobic dimethyl sulfoxide reductase subunit B	C 00920 Sulfur metabolism [PATH:ko00920]	5	0	5
K07308	K07308 dmsC; anaerobic dimethyl sulfoxide reductase subunit C	C 00920 Sulfur metabolism [PATH:ko00920]	5	0	5
K08359	K08359 ttrC; tetrathionate reductase subunit C	C 00920 Sulfur metabolism [PATH:ko00920]	0	5	5
K17069	K17069 MET17; O-acetylhomoserine/O-acetylserine sulfhydrylase [EC:2.5.1.49 2.5.1.47]	C 00920 Sulfur metabolism [PATH:ko00920]	5	0	5
K00299	K00299 ssuE, msuE; FMN reductase [EC:1.5.1.38]	C 00920 Sulfur metabolism [PATH:ko00920]	4	0	4
K02439	K02439 glpE; thiosulfate sulfurtransferase [EC:2.8.1.1]	C 00920 Sulfur metabolism [PATH:ko00920]	1	3	4
K08354	K08354 phsC; thiosulfate reductase cytochrome b subunit	C 00920 Sulfur metabolism [PATH:ko00920]	2	2	4
K10831	K10831 tauB; taurine transport system ATP-binding protein [EC:7.6.2.7]	C 00920 Sulfur metabolism [PATH:ko00920]	2	2	4
K17996	K17996 hydB; sulfhydrogenase subunit beta (sulfur reductase) [EC:1.12.98.4]	C 00920 Sulfur metabolism [PATH:ko00920]	3	0	3
K15551	K15551 tauA; taurine transport system substrate-binding protein	C 00920 Sulfur metabolism [PATH:ko00920]	2	0	2
K16951	K16951 asrB; anaerobic sulfite reductase subunit B	C 00920 Sulfur metabolism [PATH:ko00920]	0	2	2
K16968	K16968 msmA; methanesulfonate monooxygenase subunit alpha [EC:1.14.13.111]	C 00920 Sulfur metabolism [PATH:ko00920]	1	1	2
K00988	K00988 APA1_2; sulfate adenylyltransferase (ADP) / ATP adenylyltransferase [EC:2.7.7.5 2.7.7.53]	C 00920 Sulfur metabolism [PATH:ko00920]	1	0	1
K05301	K05301 sorA; sulfite dehydrogenase (cytochrome) subunit A [EC:1.8.2.1]	C 00920 Sulfur metabolism [PATH:ko00920]	1	0	1
K13811	K13811 PAPSS; 3'-phosphoadenosine 5'-phosphosulfate synthase [EC:2.7.7.4 2.7.1.25]	C 00920 Sulfur metabolism [PATH:ko00920]	1	0	1
K16969	K16969 msmB; methanesulfonate monooxygenase subunit beta [EC:1.14.13.111]	C 00920 Sulfur metabolism [PATH:ko00920]	0	1	1
K17995	K17995 hydG; sulfhydrogenase subunit gamma (sulfur reductase) [EC:1.12.98.4]	C 00920 Sulfur metabolism [PATH:ko00920]	1	0	1
K01915	K01915 glnA, GLUL; glutamine synthetase [EC:6.3.1.2]	C 00910 Nitrogen metabolism [PATH:ko00910]	285	93	378
K00265	K00265 gltB; glutamate synthase (NADPH) large chain [EC:1.4.1.13]	C 00910 Nitrogen metabolism [PATH:ko00910]	300	71	371
K00266	K00266 gltD; glutamate synthase (NADPH) small chain [EC:1.4.1.13]	C 00910 Nitrogen metabolism [PATH:ko00910]	153	26	179
K00362	K00362 nirB; nitrite reductase (NADH) large subunit [EC:1.7.1.15]	C 00910 Nitrogen metabolism [PATH:ko00910]	121	36	157
K00370	K00370 narG, narZ, nxrA; nitrate reductase / nitrite oxidoreductase, alpha subunit [EC:1.7.5.1 1.7.99.-]	C 00910 Nitrogen metabolism [PATH:ko00910]	79	67	146
K15371	K15371 GDH2; glutamate dehydrogenase [EC:1.4.1.2]	C 00910 Nitrogen metabolism [PATH:ko00910]	109	25	134
K00372	K00372 nasA; assimilatory nitrate reductase catalytic subunit [EC:1.7.99.-]	C 00910 Nitrogen metabolism [PATH:ko00910]	88	41	129
K01673	K01673 cynT, can; carbonic anhydrase [EC:4.2.1.1]	C 00910 Nitrogen metabolism [PATH:ko00910]	85	43	128
K02575	K02575 NRT, narK, nrtP, nasA; MFS transporter, NNP family, nitrate/nitrite transporter	C 00910 Nitrogen metabolism [PATH:ko00910]	74	54	128
K15576	K15576 nrtA, nasF, cynA; nitrate/nitrite transport system substrate-binding protein	C 00910 Nitrogen metabolism [PATH:ko00910]	83	33	116
K00459	K00459 ncd2, npd; nitronate monooxygenase [EC:1.13.12.16]	C 00910 Nitrogen metabolism [PATH:ko00910]	83	28	111
K15578	K15578 nrtC, nasD; nitrate/nitrite transport system ATP-binding protein [EC:7.3.2.4]	C 00910 Nitrogen metabolism [PATH:ko00910]	61	27	88
K15577	K15577 nrtB, nasE, cynB; nitrate/nitrite transport system permease protein	C 00910 Nitrogen metabolism [PATH:ko00910]	53	29	82
K00371	K00371 narH, narY, nxrB; nitrate reductase / nitrite oxidoreductase, beta subunit [EC:1.7.5.1 1.7.99.-]	C 00910 Nitrogen metabolism [PATH:ko00910]	39	35	74
K00261	K00261 GLUD1_2, gdhA; glutamate dehydrogenase (NAD(P)+) [EC:1.4.1.3]	C 00910 Nitrogen metabolism [PATH:ko00910]	56	11	67
K04561	K04561 norB; nitric oxide reductase subunit B [EC:1.7.2.5]	C 00910 Nitrogen metabolism [PATH:ko00910]	38	20	58
K00376	K00376 nosZ; nitrous-oxide reductase [EC:1.7.2.4]	C 00910 Nitrogen metabolism [PATH:ko00910]	27	18	45
K02591	K02591 nifK; nitrogenase molybdenum-iron protein beta chain [EC:1.18.6.1]	C 00910 Nitrogen metabolism [PATH:ko00910]	41	2	43
K00368	K00368 nirK; nitrite reductase (NO-forming) [EC:1.7.2.1]	C 00910 Nitrogen metabolism [PATH:ko00910]	37	5	42
K00374	K00374 narI, narV; nitrate reductase gamma subunit [EC:1.7.5.1 1.7.99.-]	C 00910 Nitrogen metabolism [PATH:ko00910]	15	24	39
K01455	K01455 E3.5.1.49; formamidase [EC:3.5.1.49]	C 00910 Nitrogen metabolism [PATH:ko00910]	26	12	38
K02586	K02586 nifD; nitrogenase molybdenum-iron protein alpha chain [EC:1.18.6.1]	C 00910 Nitrogen metabolism [PATH:ko00910]	31	5	36
K03385	K03385 nrfA; nitrite reductase (cytochrome c-552) [EC:1.7.2.2]	C 00910 Nitrogen metabolism [PATH:ko00910]	34	2	36
K10946	K10946 pmoC-amoC; methane/ammonia monooxygenase subunit C	C 00910 Nitrogen metabolism [PATH:ko00910]	33	3	36
K00363	K00363 nirD; nitrite reductase (NADH) small subunit [EC:1.7.1.15]	C 00910 Nitrogen metabolism [PATH:ko00910]	24	11	35
K00262	K00262 E1.4.1.4, gdhA; glutamate dehydrogenase (NADP+) [EC:1.4.1.4]	C 00910 Nitrogen metabolism [PATH:ko00910]	12	18	30
K00284	K00284 GLU, gltS; glutamate synthase (ferredoxin) [EC:1.4.7.1]	C 00910 Nitrogen metabolism [PATH:ko00910]	30	0	30
K15864	K15864 nirS; nitrite reductase (NO-forming) / hydroxylamine reductase [EC:1.7.2.1 1.7.99.1]	C 00910 Nitrogen metabolism [PATH:ko00910]	22	8	30
K02588	K02588 nifH; nitrogenase iron protein NifH	C 00910 Nitrogen metabolism [PATH:ko00910]	26	3	29
K01501	K01501 E3.5.5.1; nitrilase [EC:3.5.5.1]	C 00910 Nitrogen metabolism [PATH:ko00910]	21	2	23
K10945	K10945 pmoB-amoB; methane/ammonia monooxygenase subunit B	C 00910 Nitrogen metabolism [PATH:ko00910]	17	4	21
K00926	K00926 arcC; carbamate kinase [EC:2.7.2.2]	C 00910 Nitrogen metabolism [PATH:ko00910]	12	7	19
K02567	K02567 napA; nitrate reductase (cytochrome) [EC:1.9.6.1]	C 00910 Nitrogen metabolism [PATH:ko00910]	13	6	19
K10944	K10944 pmoA-amoA; methane/ammonia monooxygenase subunit A [EC:1.14.18.3 1.14.99.39]	C 00910 Nitrogen metabolism [PATH:ko00910]	14	5	19
K01725	K01725 cynS; cyanate lyase [EC:4.2.1.104]	C 00910 Nitrogen metabolism [PATH:ko00910]	10	6	16
K00366	K00366 nirA; ferredoxin-nitrite reductase [EC:1.7.7.1]	C 00910 Nitrogen metabolism [PATH:ko00910]	15	0	15
K15876	K15876 nrfH; cytochrome c nitrite reductase small subunit	C 00910 Nitrogen metabolism [PATH:ko00910]	12	0	12
K02305	K02305 norC; nitric oxide reductase subunit C	C 00910 Nitrogen metabolism [PATH:ko00910]	0	10	10
K00367	K00367 narB; ferredoxin-nitrate reductase [EC:1.7.7.2]	C 00910 Nitrogen metabolism [PATH:ko00910]	8	0	8
K05601	K05601 hcp; hydroxylamine reductase [EC:1.7.99.1]	C 00910 Nitrogen metabolism [PATH:ko00910]	8	0	8
K00260	K00260 gudB, rocG; glutamate dehydrogenase [EC:1.4.1.2]	C 00910 Nitrogen metabolism [PATH:ko00910]	7	0	7
K01674	K01674 cah; carbonic anhydrase [EC:4.2.1.1]	C 00910 Nitrogen metabolism [PATH:ko00910]	5	2	7
K02568	K02568 napB; nitrate reductase (cytochrome), electron transfer subunit	C 00910 Nitrogen metabolism [PATH:ko00910]	0	3	3
K19823	K19823 NAO; nitroalkane oxidase [EC:1.7.3.1]	C 00910 Nitrogen metabolism [PATH:ko00910]	2	0	2
K10535	K10535 hao; hydroxylamine dehydrogenase [EC:1.7.2.6]	C 00910 Nitrogen metabolism [PATH:ko00910]	1	0	1
K15579	K15579 nrtD, cynD; nitrate/nitrite transport system ATP-binding protein	C 00910 Nitrogen metabolism [PATH:ko00910]	1	0	1
K01895	K01895 ACSS1_2, acs; acetyl-CoA synthetase [EC:6.2.1.1]	C 00680 Methane metabolism [PATH:ko00680]	315	89	404
K00123	K00123 fdoG, fdhF, fdwA; formate dehydrogenase major subunit [EC:1.17.1.9]	C 00680 Methane metabolism [PATH:ko00680]	181	84	265
K00058	K00058 serA, PHGDH; D-3-phosphoglycerate dehydrogenase / 2-oxoglutarate reductase [EC:1.1.1.95 1.1.1.399]	C 00680 Methane metabolism [PATH:ko00680]	198	41	239
K00600	K00600 glyA, SHMT; glycine hydroxymethyltransferase [EC:2.1.2.1]	C 00680 Methane metabolism [PATH:ko00680]	149	37	186
K01007	K01007 pps, ppsA; pyruvate, water dikinase [EC:2.7.9.2]	C 00680 Methane metabolism [PATH:ko00680]	147	37	184
K01689	K01689 ENO, eno; enolase [EC:4.2.1.11]	C 00680 Methane metabolism [PATH:ko00680]	140	25	165
K00121	K00121 frmA, ADH5, adhC; S-(hydroxymethyl)glutathione dehydrogenase / alcohol dehydrogenase [EC:1.1.1.284 1.1.1.1]	C 00680 Methane metabolism [PATH:ko00680]	114	27	141
K21071	K21071 pfk, pfp; ATP-dependent phosphofructokinase / diphosphate-dependent phosphofructokinase [EC:2.7.1.11 2.7.1.90]	C 00680 Methane metabolism [PATH:ko00680]	127	10	137
K01595	K01595 ppc; phosphoenolpyruvate carboxylase [EC:4.1.1.31]	C 00680 Methane metabolism [PATH:ko00680]	101	32	133
K00024	K00024 mdh; malate dehydrogenase [EC:1.1.1.37]	C 00680 Methane metabolism [PATH:ko00680]	111	20	131
K01624	K01624 FBA, fbaA; fructose-bisphosphate aldolase, class II [EC:4.1.2.13]	C 00680 Methane metabolism [PATH:ko00680]	63	41	104
K00831	K00831 serC, PSAT1; phosphoserine aminotransferase [EC:2.6.1.52]	C 00680 Methane metabolism [PATH:ko00680]	77	25	102
K00124	K00124 fdoH, fdsB; formate dehydrogenase iron-sulfur subunit	C 00680 Methane metabolism [PATH:ko00680]	63	14	77
K00925	K00925 ackA; acetate kinase [EC:2.7.2.1]	C 00680 Methane metabolism [PATH:ko00680]	62	14	76
K01834	K01834 PGAM, gpmA; 2,3-bisphosphoglycerate-dependent phosphoglycerate mutase [EC:5.4.2.11]	C 00680 Methane metabolism [PATH:ko00680]	67	9	76
K00830	K00830 AGXT; alanine-glyoxylate transaminase / serine-glyoxylate transaminase / serine-pyruvate transaminase [EC:2.6.1.44 2.6.1.45 2.6.1.51]	C 00680 Methane metabolism [PATH:ko00680]	55	14	69
K15633	K15633 gpmI; 2,3-bisphosphoglycerate-independent phosphoglycerate mutase [EC:5.4.2.12]	C 00680 Methane metabolism [PATH:ko00680]	54	15	69
K00127	K00127 fdoI, fdsG; formate dehydrogenase subunit gamma	C 00680 Methane metabolism [PATH:ko00680]	37	22	59
K01079	K01079 serB, PSPH; phosphoserine phosphatase [EC:3.1.3.3]	C 00680 Methane metabolism [PATH:ko00680]	38	18	56
K14083	K14083 mttB; trimethylamine---corrinoid protein Co-methyltransferase [EC:2.1.1.250]	C 00680 Methane metabolism [PATH:ko00680]	52	1	53
K15022	K15022 fdhB; formate dehydrogenase (NADP+) beta subunit [EC:1.17.1.10]	C 00680 Methane metabolism [PATH:ko00680]	52	1	53
K01623	K01623 ALDO; fructose-bisphosphate aldolase, class I [EC:4.1.2.13]	C 00680 Methane metabolism [PATH:ko00680]	42	2	44
K11529	K11529 gck, gckA, GLYCTK; glycerate 2-kinase [EC:2.7.1.165]	C 00680 Methane metabolism [PATH:ko00680]	28	15	43
K12234	K12234 cofE; coenzyme F420-0:L-glutamate ligase / coenzyme F420-1:gamma-L-glutamate ligase [EC:6.3.2.31 6.3.2.34]	C 00680 Methane metabolism [PATH:ko00680]	41	0	41
K15634	K15634 gpmB; 2,3-bisphosphoglycerate-dependent phosphoglycerate mutase [EC:5.4.2.11]	C 00680 Methane metabolism [PATH:ko00680]	33	7	40
K03841	K03841 FBP, fbp; fructose-1,6-bisphosphatase I [EC:3.1.3.11]	C 00680 Methane metabolism [PATH:ko00680]	19	20	39
K22515	K22515 fdwB; formate dehydrogenase beta subunit [EC:1.17.1.9]	C 00680 Methane metabolism [PATH:ko00680]	24	13	37
K10946	K10946 pmoC-amoC; methane/ammonia monooxygenase subunit C	C 00680 Methane metabolism [PATH:ko00680]	33	3	36
K11212	K11212 cofD; LPPG:FO 2-phospho-L-lactate transferase [EC:2.7.8.28]	C 00680 Methane metabolism [PATH:ko00680]	35	0	35
K11645	K11645 fbaB; fructose-bisphosphate aldolase, class I [EC:4.1.2.13]	C 00680 Methane metabolism [PATH:ko00680]	32	0	32
K02446	K02446 glpX; fructose-1,6-bisphosphatase II [EC:3.1.3.11]	C 00680 Methane metabolism [PATH:ko00680]	29	0	29
K01070	K01070 frmB, ESD, fghA; S-formylglutathione hydrolase [EC:3.1.2.12]	C 00680 Methane metabolism [PATH:ko00680]	7	21	28
K13788	K13788 pta; phosphate acetyltransferase [EC:2.3.1.8]	C 00680 Methane metabolism [PATH:ko00680]	15	9	24
K08691	K08691 mcl; malyl-CoA/(S)-citramalyl-CoA lyase [EC:4.1.3.24 4.1.3.25]	C 00680 Methane metabolism [PATH:ko00680]	22	0	22
K02203	K02203 thrH; phosphoserine / homoserine phosphotransferase [EC:3.1.3.3 2.7.1.39]	C 00680 Methane metabolism [PATH:ko00680]	16	5	21
K10945	K10945 pmoB-amoB; methane/ammonia monooxygenase subunit B	C 00680 Methane metabolism [PATH:ko00680]	17	4	21
K00850	K00850 pfkA, PFK; 6-phosphofructokinase 1 [EC:2.7.1.11]	C 00680 Methane metabolism [PATH:ko00680]	19	1	20
K01086	K01086 fbp-SEBP; fructose-1,6-bisphosphatase I / sedoheptulose-1,7-bisphosphatase [EC:3.1.3.11 3.1.3.37]	C 00680 Methane metabolism [PATH:ko00680]	8	12	20
K14941	K14941 cofC, fbiD; 2-phospho-L-lactate/phosphoenolpyruvate guanylyltransferase [EC:2.7.7.68 2.7.7.105]	C 00680 Methane metabolism [PATH:ko00680]	20	0	20
K16370	K16370 pfkB; 6-phosphofructokinase 2 [EC:2.7.1.11]	C 00680 Methane metabolism [PATH:ko00680]	9	11	20
K10944	K10944 pmoA-amoA; methane/ammonia monooxygenase subunit A [EC:1.14.18.3 1.14.99.39]	C 00680 Methane metabolism [PATH:ko00680]	14	5	19
K22086	K22086 mgdC; methylglutamate dehydrogenase subunit C [EC:1.5.99.5]	C 00680 Methane metabolism [PATH:ko00680]	18	0	18
K00169	K00169 porA; pyruvate ferredoxin oxidoreductase alpha subunit [EC:1.2.7.1]	C 00680 Methane metabolism [PATH:ko00680]	15	1	16
K11532	K11532 glpX-SEBP; fructose-1,6-bisphosphatase II / sedoheptulose-1,7-bisphosphatase [EC:3.1.3.11 3.1.3.37]	C 00680 Methane metabolism [PATH:ko00680]	16	0	16
K22083	K22083 mgsC; methylamine---glutamate N-methyltransferase subunit C [EC:2.1.1.21]	C 00680 Methane metabolism [PATH:ko00680]	14	2	16
K00320	K00320 mer; 5,10-methylenetetrahydromethanopterin reductase [EC:1.5.98.2]	C 00680 Methane metabolism [PATH:ko00680]	15	0	15
K00625	K00625 E2.3.1.8, pta; phosphate acetyltransferase [EC:2.3.1.8]	C 00680 Methane metabolism [PATH:ko00680]	12	3	15
K03389	K03389 hdrB2; heterodisulfide reductase subunit B2 [EC:1.8.7.3 1.8.98.4 1.8.98.5 1.8.98.6]	C 00680 Methane metabolism [PATH:ko00680]	14	1	15
K00018	K00018 hprA; glycerate dehydrogenase [EC:1.1.1.29]	C 00680 Methane metabolism [PATH:ko00680]	8	6	14
K00441	K00441 frhB; coenzyme F420 hydrogenase subunit beta [EC:1.12.98.1]	C 00680 Methane metabolism [PATH:ko00680]	9	5	14
K06034	K06034 comD; sulfopyruvate decarboxylase subunit alpha [EC:4.1.1.79]	C 00680 Methane metabolism [PATH:ko00680]	14	0	14
K03388	K03388 hdrA2; heterodisulfide reductase subunit A2 [EC:1.8.7.3 1.8.98.4 1.8.98.5 1.8.98.6]	C 00680 Methane metabolism [PATH:ko00680]	12	0	12
K22081	K22081 mgsA; methylamine---glutamate N-methyltransferase subunit A [EC:2.1.1.21]	C 00680 Methane metabolism [PATH:ko00680]	9	3	12
K23995	K23995 xoxF; lanthanide-dependent methanol dehydrogenase [EC:1.1.2.10]	C 00680 Methane metabolism [PATH:ko00680]	7	5	12
K22082	K22082 mgsB; methylamine---glutamate N-methyltransferase subunit B [EC:2.1.1.21]	C 00680 Methane metabolism [PATH:ko00680]	8	2	10
K22305	K22305 psp; phosphoserine phosphatase [EC:3.1.3.3]	C 00680 Methane metabolism [PATH:ko00680]	9	1	10
K07812	K07812 torZ; trimethylamine-N-oxide reductase (cytochrome c) [EC:1.7.2.3]	C 00680 Methane metabolism [PATH:ko00680]	9	0	9
K00172	K00172 porC, porG; pyruvate ferredoxin oxidoreductase gamma subunit [EC:1.2.7.1]	C 00680 Methane metabolism [PATH:ko00680]	8	0	8
K00317	K00317 dmd-tmd; dimethylamine/trimethylamine dehydrogenase [EC:1.5.8.1 1.5.8.2]	C 00680 Methane metabolism [PATH:ko00680]	8	0	8
K05979	K05979 comB; 2-phosphosulfolactate phosphatase [EC:3.1.3.71]	C 00680 Methane metabolism [PATH:ko00680]	8	0	8
K08685	K08685 qhpA; quinohemoprotein amine dehydrogenase [EC:1.4.9.1]	C 00680 Methane metabolism [PATH:ko00680]	4	4	8
K00170	K00170 porB; pyruvate ferredoxin oxidoreductase beta subunit [EC:1.2.7.1]	C 00680 Methane metabolism [PATH:ko00680]	7	0	7
K15635	K15635 apgM; 2,3-bisphosphoglycerate-independent phosphoglycerate mutase [EC:5.4.2.12]	C 00680 Methane metabolism [PATH:ko00680]	7	0	7
K22084	K22084 mgdA; methylglutamate dehydrogenase subunit A [EC:1.5.99.5]	C 00680 Methane metabolism [PATH:ko00680]	7	0	7
K00126	K00126 fdsD; formate dehydrogenase subunit delta [EC:1.17.1.9]	C 00680 Methane metabolism [PATH:ko00680]	3	3	6
K03390	K03390 hdrC2; heterodisulfide reductase subunit C2 [EC:1.8.7.3 1.8.98.4 1.8.98.5 1.8.98.6]	C 00680 Methane metabolism [PATH:ko00680]	6	0	6
K10713	K10713 fae; 5,6,7,8-tetrahydromethanopterin hydro-lyase [EC:4.2.1.147]	C 00680 Methane metabolism [PATH:ko00680]	2	4	6
K18277	K18277 tmm; trimethylamine monooxygenase [EC:1.14.13.148]	C 00680 Methane metabolism [PATH:ko00680]	2	4	6
K00200	K00200 fwdA, fmdA; formylmethanofuran dehydrogenase subunit A [EC:1.2.7.12]	C 00680 Methane metabolism [PATH:ko00680]	4	1	5
K08264	K08264 hdrD; heterodisulfide reductase subunit D [EC:1.8.98.1]	C 00680 Methane metabolism [PATH:ko00680]	5	0	5
K22482	K22482 hdrC1; heterodisulfide reductase subunit C1 [EC:1.8.7.3]	C 00680 Methane metabolism [PATH:ko00680]	5	0	5
K22516	K22516 fdhA; formate dehydrogenase (coenzyme F420) alpha subunit [EC:1.17.98.3 1.8.98.6]	C 00680 Methane metabolism [PATH:ko00680]	1	4	5
K00148	K00148 fdhA; glutathione-independent formaldehyde dehydrogenase [EC:1.2.1.46]	C 00680 Methane metabolism [PATH:ko00680]	1	3	4
K10977	K10977 aksA; methanogen homocitrate synthase [EC:2.3.3.14 2.3.3.-]	C 00680 Methane metabolism [PATH:ko00680]	4	0	4
K11779	K11779 fbiC; FO synthase [EC:2.5.1.147 4.3.1.32]	C 00680 Methane metabolism [PATH:ko00680]	4	0	4
K14126	K14126 mvhA, vhuA, vhcA; F420-non-reducing hydrogenase large subunit [EC:1.12.99.- 1.8.98.5]	C 00680 Methane metabolism [PATH:ko00680]	4	0	4
K16259	K16259 mxaL; mxaL protein	C 00680 Methane metabolism [PATH:ko00680]	0	4	4
K07144	K07144 mfnE; 5-(aminomethyl)-3-furanmethanol phosphate kinase [EC:2.7.4.31]	C 00680 Methane metabolism [PATH:ko00680]	2	1	3
K11261	K11261 fwdE, fmdE; formylmethanofuran dehydrogenase subunit E [EC:1.2.7.12]	C 00680 Methane metabolism [PATH:ko00680]	3	0	3
K11780	K11780 cofG; 7,8-didemethyl-8-hydroxy-5-deazariboflavin synthase [EC:4.3.1.32]	C 00680 Methane metabolism [PATH:ko00680]	3	0	3
K14067	K14067 mtkA; malate-CoA ligase subunit beta [EC:6.2.1.9]	C 00680 Methane metabolism [PATH:ko00680]	3	0	3
K16257	K16257 mxaC; mxaC protein	C 00680 Methane metabolism [PATH:ko00680]	0	3	3
K00201	K00201 fwdB, fmdB; formylmethanofuran dehydrogenase subunit B [EC:1.2.7.12]	C 00680 Methane metabolism [PATH:ko00680]	1	1	2
K00672	K00672 ftr; formylmethanofuran--tetrahydromethanopterin N-formyltransferase [EC:2.3.1.101]	C 00680 Methane metabolism [PATH:ko00680]	1	1	2
K04041	K04041 fbp3; fructose-1,6-bisphosphatase III [EC:3.1.3.11]	C 00680 Methane metabolism [PATH:ko00680]	1	1	2
K07072	K07072 mfnF; (4-(4-[2-(gamma-L-glutamylamino)ethyl]phenoxymethyl)furan-2-yl)methanamine synthase [EC:2.5.1.131]	C 00680 Methane metabolism [PATH:ko00680]	1	1	2
K08093	K08093 hxlA; 3-hexulose-6-phosphate synthase [EC:4.1.2.43]	C 00680 Methane metabolism [PATH:ko00680]	0	2	2
K08097	K08097 comA; phosphosulfolactate synthase [EC:4.4.1.19]	C 00680 Methane metabolism [PATH:ko00680]	2	0	2
K09733	K09733 mfnB; (5-formylfuran-3-yl)methyl phosphate synthase [EC:4.2.3.153]	C 00680 Methane metabolism [PATH:ko00680]	1	1	2
K14084	K14084 mttC; trimethylamine corrinoid protein	C 00680 Methane metabolism [PATH:ko00680]	2	0	2
K14127	K14127 mvhD, vhuD, vhcD; F420-non-reducing hydrogenase iron-sulfur subunit [EC:1.12.99.- 1.8.98.5 1.8.98.6]	C 00680 Methane metabolism [PATH:ko00680]	2	0	2
K16254	K16254 mxaJ; mxaJ protein	C 00680 Methane metabolism [PATH:ko00680]	0	2	2
K22087	K22087 mgdD; methylglutamate dehydrogenase subunit D [EC:1.5.99.5]	C 00680 Methane metabolism [PATH:ko00680]	2	0	2
K00122	K00122 FDH; formate dehydrogenase [EC:1.17.1.9]	C 00680 Methane metabolism [PATH:ko00680]	1	0	1
K00202	K00202 fwdC, fmdC; formylmethanofuran dehydrogenase subunit C [EC:1.2.7.12]	C 00680 Methane metabolism [PATH:ko00680]	0	1	1
K00577	K00577 mtrA; tetrahydromethanopterin S-methyltransferase subunit A [EC:2.1.1.86]	C 00680 Methane metabolism [PATH:ko00680]	1	0	1
K01499	K01499 mch; methenyltetrahydromethanopterin cyclohydrolase [EC:3.5.4.27]	C 00680 Methane metabolism [PATH:ko00680]	0	1	1
K01622	K01622 K01622; fructose 1,6-bisphosphate aldolase/phosphatase [EC:4.1.2.13 3.1.3.11]	C 00680 Methane metabolism [PATH:ko00680]	1	0	1
K03396	K03396 gfa; S-(hydroxymethyl)glutathione synthase [EC:4.4.1.22]	C 00680 Methane metabolism [PATH:ko00680]	1	0	1
K03532	K03532 torC; trimethylamine-N-oxide reductase (cytochrome c), cytochrome c-type subunit TorC	C 00680 Methane metabolism [PATH:ko00680]	0	1	1
K05884	K05884 comC; L-2-hydroxycarboxylate dehydrogenase (NAD+) [EC:1.1.1.337]	C 00680 Methane metabolism [PATH:ko00680]	1	0	1
K06914	K06914 mfnD; tyramine---L-glutamate ligase [EC:6.3.4.24]	C 00680 Methane metabolism [PATH:ko00680]	0	1	1
K07811	K07811 torA; trimethylamine-N-oxide reductase (cytochrome c) [EC:1.7.2.3]	C 00680 Methane metabolism [PATH:ko00680]	0	1	1
K08094	K08094 hxlB; 6-phospho-3-hexuloisomerase [EC:5.3.1.27]	C 00680 Methane metabolism [PATH:ko00680]	0	1	1
K10714	K10714 mtdB; methylene-tetrahydromethanopterin dehydrogenase [EC:1.5.1.-]	C 00680 Methane metabolism [PATH:ko00680]	0	1	1
K14028	K14028 mdh1, mxaF; methanol dehydrogenase (cytochrome c) subunit 1 [EC:1.1.2.7]	C 00680 Methane metabolism [PATH:ko00680]	1	0	1
K15229	K15229 mauB; methylamine dehydrogenase heavy chain [EC:1.4.9.1]	C 00680 Methane metabolism [PATH:ko00680]	1	0	1
K16157	K16157 mmoX; methane monooxygenase component A alpha chain [EC:1.14.13.25]	C 00680 Methane metabolism [PATH:ko00680]	1	0	1
K16161	K16161 mmoC; methane monooxygenase component C [EC:1.14.13.25]	C 00680 Methane metabolism [PATH:ko00680]	1	0	1
K16255	K16255 mxaG; cytochrome c-L	C 00680 Methane metabolism [PATH:ko00680]	0	1	1
K16256	K16256 mxaA; mxaA protein	C 00680 Methane metabolism [PATH:ko00680]	0	1	1
K16258	K16258 mxaK; mxaK protein	C 00680 Methane metabolism [PATH:ko00680]	0	1	1
K16305	K16305 K16305; fructose-bisphosphate aldolase / 6-deoxy-5-ketofructose 1-phosphate synthase [EC:4.1.2.13 2.2.1.11]	C 00680 Methane metabolism [PATH:ko00680]	1	0	1
K22015	K22015 fdhF; formate dehydrogenase (hydrogenase) [EC:1.17.98.4 1.17.98.-]	C 00680 Methane metabolism [PATH:ko00680]	1	0	1
K22085	K22085 mgdB; methylglutamate dehydrogenase subunit B [EC:1.5.99.5]	C 00680 Methane metabolism [PATH:ko00680]	1	0	1
K00626	K00626 ACAT, atoB; acetyl-CoA C-acetyltransferase [EC:2.3.1.9]	B 09111 Xenobiotics biodegradation and metabolism	416	122	538
K00799	K00799 GST, gst; glutathione S-transferase [EC:2.5.1.18]	B 09111 Xenobiotics biodegradation and metabolism	296	116	412
K00799	K00799 GST, gst; glutathione S-transferase [EC:2.5.1.18]	B 09111 Xenobiotics biodegradation and metabolism	296	116	412
K00799	K00799 GST, gst; glutathione S-transferase [EC:2.5.1.18]	B 09111 Xenobiotics biodegradation and metabolism	296	116	412
K01692	K01692 paaF, echA; enoyl-CoA hydratase [EC:4.2.1.17]	B 09111 Xenobiotics biodegradation and metabolism	227	85	312
K01692	K01692 paaF, echA; enoyl-CoA hydratase [EC:4.2.1.17]	B 09111 Xenobiotics biodegradation and metabolism	227	85	312
K01692	K01692 paaF, echA; enoyl-CoA hydratase [EC:4.2.1.17]	B 09111 Xenobiotics biodegradation and metabolism	227	85	312
K00128	K00128 ALDH; aldehyde dehydrogenase (NAD+) [EC:1.2.1.3]	B 09111 Xenobiotics biodegradation and metabolism	206	13	219
K01951	K01951 guaA, GMPS; GMP synthase (glutamine-hydrolysing) [EC:6.3.5.2]	B 09111 Xenobiotics biodegradation and metabolism	175	35	210
K00088	K00088 IMPDH, guaB; IMP dehydrogenase [EC:1.1.1.205]	B 09111 Xenobiotics biodegradation and metabolism	178	29	207
K05549	K05549 benA-xylX; benzoate/toluate 1,2-dioxygenase subunit alpha [EC:1.14.12.10 1.14.12.-]	B 09111 Xenobiotics biodegradation and metabolism	182	12	194
K05549	K00121 frmA, ADH5, adhC; S-(hydroxymethyl)glutathione dehydrogenase / alcohol dehydrogenase [EC:1.1.1.284 1.1.1.1]	B 09111 Xenobiotics biodegradation and metabolism	182	12	194
K05549	K05549 benA-xylX; benzoate/toluate 1,2-dioxygenase subunit alpha [EC:1.14.12.10 1.14.12.-]	B 09111 Xenobiotics biodegradation and metabolism	182	12	194
K01426	K01426 E3.5.1.4, amiE; amidase [EC:3.5.1.4]	B 09111 Xenobiotics biodegradation and metabolism	159	26	185
K01426	K01426 E3.5.1.4, amiE; amidase [EC:3.5.1.4]	B 09111 Xenobiotics biodegradation and metabolism	159	26	185
K03782	K03782 katG; catalase-peroxidase [EC:1.11.1.21]	B 09111 Xenobiotics biodegradation and metabolism	128	38	166
K01061	K01061 E3.1.1.45; carboxymethylenebutenolidase [EC:3.1.1.45]	B 09111 Xenobiotics biodegradation and metabolism	129	33	162
K01061	K01061 E3.1.1.45; carboxymethylenebutenolidase [EC:3.1.1.45]	B 09111 Xenobiotics biodegradation and metabolism	129	33	162
K01061	K01061 E3.1.1.45; carboxymethylenebutenolidase [EC:3.1.1.45]	B 09111 Xenobiotics biodegradation and metabolism	129	33	162
K07516	K07516 fadN; 3-hydroxyacyl-CoA dehydrogenase [EC:1.1.1.35]	B 09111 Xenobiotics biodegradation and metabolism	96	55	151
K00121	K00121 frmA, ADH5, adhC; S-(hydroxymethyl)glutathione dehydrogenase / alcohol dehydrogenase [EC:1.1.1.284 1.1.1.1]	B 09111 Xenobiotics biodegradation and metabolism	114	27	141
K00121	K00121 frmA, ADH5, adhC; S-(hydroxymethyl)glutathione dehydrogenase / alcohol dehydrogenase [EC:1.1.1.284 1.1.1.1]	B 09111 Xenobiotics biodegradation and metabolism	114	27	141
K00121	K00121 frmA, ADH5, adhC; S-(hydroxymethyl)glutathione dehydrogenase / alcohol dehydrogenase [EC:1.1.1.284 1.1.1.1]	B 09111 Xenobiotics biodegradation and metabolism	114	27	141
K00121	K00121 frmA, ADH5, adhC; S-(hydroxymethyl)glutathione dehydrogenase / alcohol dehydrogenase [EC:1.1.1.284 1.1.1.1]	B 09111 Xenobiotics biodegradation and metabolism	114	27	141
K00632	K00632 fadA, fadI; acetyl-CoA acyltransferase [EC:2.3.1.16]	B 09111 Xenobiotics biodegradation and metabolism	82	46	128
K00632	K00632 fadA, fadI; acetyl-CoA acyltransferase [EC:2.3.1.16]	B 09111 Xenobiotics biodegradation and metabolism	82	46	128
K00074	K00074 paaH, hbd, fadB, mmgB; 3-hydroxybutyryl-CoA dehydrogenase [EC:1.1.1.157]	B 09111 Xenobiotics biodegradation and metabolism	95	31	126
K01782	K01782 fadJ; 3-hydroxyacyl-CoA dehydrogenase / enoyl-CoA hydratase / 3-hydroxybutyryl-CoA epimerase [EC:1.1.1.35 4.2.1.17 5.1.2.3]	B 09111 Xenobiotics biodegradation and metabolism	87	36	123
K01782	K01782 fadJ; 3-hydroxyacyl-CoA dehydrogenase / enoyl-CoA hydratase / 3-hydroxybutyryl-CoA epimerase [EC:1.1.1.35 4.2.1.17 5.1.2.3]	B 09111 Xenobiotics biodegradation and metabolism	87	36	123
K16319	K16319 andAc; anthranilate 1,2-dioxygenase large subunit [EC:1.14.12.1]	B 09111 Xenobiotics biodegradation and metabolism	117	1	118
K01428	K01428 ureC; urease subunit alpha [EC:3.5.1.5]	B 09111 Xenobiotics biodegradation and metabolism	96	17	113
K00252	K00252 GCDH, gcdH; glutaryl-CoA dehydrogenase [EC:1.3.8.6]	B 09111 Xenobiotics biodegradation and metabolism	71	21	92
K00446	K00446 dmpB, xylE; catechol 2,3-dioxygenase [EC:1.13.11.2]	B 09111 Xenobiotics biodegradation and metabolism	80	10	90
K00446	K00446 dmpB, xylE; catechol 2,3-dioxygenase [EC:1.13.11.2]	B 09111 Xenobiotics biodegradation and metabolism	80	10	90
K00446	K00446 dmpB, xylE; catechol 2,3-dioxygenase [EC:1.13.11.2]	B 09111 Xenobiotics biodegradation and metabolism	80	10	90
K00446	K00446 dmpB, xylE; catechol 2,3-dioxygenase [EC:1.13.11.2]	B 09111 Xenobiotics biodegradation and metabolism	80	10	90
K01464	K01464 DPYS, dht, hydA; dihydropyrimidinase [EC:3.5.2.2]	B 09111 Xenobiotics biodegradation and metabolism	76	4	80
K23359	K23359 biuH; biuret amidohydrolase [EC:3.5.1.84]	B 09111 Xenobiotics biodegradation and metabolism	68	9	77
K00940	K00940 ndk, NME; nucleoside-diphosphate kinase [EC:2.7.4.6]	B 09111 Xenobiotics biodegradation and metabolism	69	7	76
K01607	K01607 pcaC; 4-carboxymuconolactone decarboxylase [EC:4.1.1.44]	B 09111 Xenobiotics biodegradation and metabolism	57	17	74
K01457	K01457 atzF; allophanate hydrolase [EC:3.5.1.54]	B 09111 Xenobiotics biodegradation and metabolism	61	12	73
K00114	K00114 exaA; alcohol dehydrogenase (cytochrome c) [EC:1.1.2.8]	B 09111 Xenobiotics biodegradation and metabolism	49	22	71
K00496	K00496 alkB1_2, alkM; alkane 1-monooxygenase [EC:1.14.15.3]	B 09111 Xenobiotics biodegradation and metabolism	57	7	64
K01055	K01055 pcaD; 3-oxoadipate enol-lactonase [EC:3.1.1.24]	B 09111 Xenobiotics biodegradation and metabolism	56	8	64
K07535	K07535 badH; 2-hydroxycyclohexanecarboxyl-CoA dehydrogenase [EC:1.1.1.-]	B 09111 Xenobiotics biodegradation and metabolism	53	11	64
K01520	K01520 dut, DUT; dUTP pyrophosphatase [EC:3.6.1.23]	B 09111 Xenobiotics biodegradation and metabolism	51	12	63
K04116	K04116 aliA; cyclohexanecarboxylate-CoA ligase [EC:6.2.1.-]	B 09111 Xenobiotics biodegradation and metabolism	57	6	63
K00758	K00758 deoA, TYMP; thymidine phosphorylase [EC:2.4.2.4]	B 09111 Xenobiotics biodegradation and metabolism	42	20	62
K01053	K01053 gnl, RGN; gluconolactonase [EC:3.1.1.17]	B 09111 Xenobiotics biodegradation and metabolism	57	4	61
K00274	K00274 MAO, aofH; monoamine oxidase [EC:1.4.3.4]	B 09111 Xenobiotics biodegradation and metabolism	55	5	60
K18068	K18068 pht3; phthalate 4,5-dioxygenase [EC:1.14.12.7]	B 09111 Xenobiotics biodegradation and metabolism	29	29	58
K00760	K00760 hprT, hpt, HPRT1; hypoxanthine phosphoribosyltransferase [EC:2.4.2.8]	B 09111 Xenobiotics biodegradation and metabolism	50	7	57
K10680	K10680 nemA; N-ethylmaleimide reductase [EC:1.-.-.-]	B 09111 Xenobiotics biodegradation and metabolism	21	33	54
K13953	K13953 adhP; alcohol dehydrogenase, propanol-preferring [EC:1.1.1.1]	B 09111 Xenobiotics biodegradation and metabolism	50	4	54
K13953	K13953 adhP; alcohol dehydrogenase, propanol-preferring [EC:1.1.1.1]	B 09111 Xenobiotics biodegradation and metabolism	50	4	54
K13953	K13953 adhP; alcohol dehydrogenase, propanol-preferring [EC:1.1.1.1]	B 09111 Xenobiotics biodegradation and metabolism	50	4	54
K13953	K13953 adhP; alcohol dehydrogenase, propanol-preferring [EC:1.1.1.1]	B 09111 Xenobiotics biodegradation and metabolism	50	4	54
K14731	K14731 mlhB, chnC; epsilon-lactone hydrolase [EC:3.1.1.83]	B 09111 Xenobiotics biodegradation and metabolism	47	7	54
K10216	K10216 dmpD, xylF; 2-hydroxymuconate-semialdehyde hydrolase [EC:3.7.1.9]	B 09111 Xenobiotics biodegradation and metabolism	35	17	52
K10216	K10216 dmpD, xylF; 2-hydroxymuconate-semialdehyde hydrolase [EC:3.7.1.9]	B 09111 Xenobiotics biodegradation and metabolism	35	17	52
K10216	K10216 dmpD, xylF; 2-hydroxymuconate-semialdehyde hydrolase [EC:3.7.1.9]	B 09111 Xenobiotics biodegradation and metabolism	35	17	52
K04117	K04117 aliB; cyclohexanecarboxyl-CoA dehydrogenase [EC:1.3.99.-]	B 09111 Xenobiotics biodegradation and metabolism	42	8	50
K01560	K01560 E3.8.1.2; 2-haloacid dehalogenase [EC:3.8.1.2]	B 09111 Xenobiotics biodegradation and metabolism	34	15	49
K01560	K01560 E3.8.1.2; 2-haloacid dehalogenase [EC:3.8.1.2]	B 09111 Xenobiotics biodegradation and metabolism	34	15	49
K07536	K07536 badI; 2-ketocyclohexanecarboxyl-CoA hydrolase [EC:3.1.2.-]	B 09111 Xenobiotics biodegradation and metabolism	35	12	47
K10217	K10217 dmpC, xylG, praB; aminomuconate-semialdehyde/2-hydroxymuconate-6-semialdehyde dehydrogenase [EC:1.2.1.32 1.2.1.85]	B 09111 Xenobiotics biodegradation and metabolism	32	12	44
K10217	K10217 dmpC, xylG, praB; aminomuconate-semialdehyde/2-hydroxymuconate-6-semialdehyde dehydrogenase [EC:1.2.1.32 1.2.1.85]	B 09111 Xenobiotics biodegradation and metabolism	32	12	44
K02591	K02591 nifK; nitrogenase molybdenum-iron protein beta chain [EC:1.18.6.1]	B 09111 Xenobiotics biodegradation and metabolism	41	2	43
K09461	K09461 E1.14.13.40; anthraniloyl-CoA monooxygenase [EC:1.14.13.40]	B 09111 Xenobiotics biodegradation and metabolism	21	20	41
K05797	K05797 pchF; 4-cresol dehydrogenase (hydroxylating) flavoprotein subunit [EC:1.17.9.1]	B 09111 Xenobiotics biodegradation and metabolism	39	1	40
K15512	K15512 boxB; benzoyl-CoA 2,3-epoxidase subunit B [EC:1.14.13.208]	B 09111 Xenobiotics biodegradation and metabolism	23	17	40
K07104	K07104 catE; catechol 2,3-dioxygenase [EC:1.13.11.2]	B 09111 Xenobiotics biodegradation and metabolism	36	2	38
K07104	K07104 catE; catechol 2,3-dioxygenase [EC:1.13.11.2]	B 09111 Xenobiotics biodegradation and metabolism	36	2	38
K07104	K07104 catE; catechol 2,3-dioxygenase [EC:1.13.11.2]	B 09111 Xenobiotics biodegradation and metabolism	36	2	38
K07104	K07104 catE; catechol 2,3-dioxygenase [EC:1.13.11.2]	B 09111 Xenobiotics biodegradation and metabolism	36	2	38
K06281	K06281 hyaB, hybC; hydrogenase large subunit [EC:1.12.99.6]	B 09111 Xenobiotics biodegradation and metabolism	33	4	37
K01431	K01431 UPB1, pydC; beta-ureidopropionase [EC:3.5.1.6]	B 09111 Xenobiotics biodegradation and metabolism	36	0	36
K01941	K01941 E6.3.4.6; urea carboxylase [EC:6.3.4.6]	B 09111 Xenobiotics biodegradation and metabolism	13	23	36
K02586	K02586 nifD; nitrogenase molybdenum-iron protein alpha chain [EC:1.18.6.1]	B 09111 Xenobiotics biodegradation and metabolism	31	5	36
K05898	K05898 kstD; 3-oxosteroid 1-dehydrogenase [EC:1.3.99.4]	B 09111 Xenobiotics biodegradation and metabolism	32	4	36
K03186	K03186 ubiX, bsdB, PAD1; flavin prenyltransferase [EC:2.5.1.129]	B 09111 Xenobiotics biodegradation and metabolism	22	13	35
K04101	K04101 ligB; protocatechuate 4,5-dioxygenase, beta chain [EC:1.13.11.8]	B 09111 Xenobiotics biodegradation and metabolism	18	17	35
K04101	K04101 ligB; protocatechuate 4,5-dioxygenase, beta chain [EC:1.13.11.8]	B 09111 Xenobiotics biodegradation and metabolism	18	17	35
K04101	K04101 ligB; protocatechuate 4,5-dioxygenase, beta chain [EC:1.13.11.8]	B 09111 Xenobiotics biodegradation and metabolism	18	17	35
K15513	K15513 boxC; benzoyl-CoA-dihydrodiol lyase [EC:4.1.2.44]	B 09111 Xenobiotics biodegradation and metabolism	17	18	35
K00451	K00451 HGD, hmgA; homogentisate 1,2-dioxygenase [EC:1.13.11.5]	B 09111 Xenobiotics biodegradation and metabolism	31	3	34
K03333	K03333 choD; cholesterol oxidase [EC:1.1.3.6]	B 09111 Xenobiotics biodegradation and metabolism	24	9	33
K05550	K05550 benB-xylY; benzoate/toluate 1,2-dioxygenase subunit beta [EC:1.14.12.10 1.14.12.-]	B 09111 Xenobiotics biodegradation and metabolism	28	5	33
K05550	K13953 adhP; alcohol dehydrogenase, propanol-preferring [EC:1.1.1.1]	B 09111 Xenobiotics biodegradation and metabolism	28	5	33
K05550	K05550 benB-xylY; benzoate/toluate 1,2-dioxygenase subunit beta [EC:1.14.12.10 1.14.12.-]	B 09111 Xenobiotics biodegradation and metabolism	28	5	33
K16874	K16874 hmfF; 2,5-furandicarboxylate decarboxylase 1	B 09111 Xenobiotics biodegradation and metabolism	33	0	33
K01039	K01039 gctA; glutaconate CoA-transferase, subunit A [EC:2.8.3.12]	B 09111 Xenobiotics biodegradation and metabolism	27	5	32
K01430	K01430 ureA; urease subunit gamma [EC:3.5.1.5]	B 09111 Xenobiotics biodegradation and metabolism	23	7	30
K02554	K02554 mhpD; 2-keto-4-pentenoate hydratase [EC:4.2.1.80]	B 09111 Xenobiotics biodegradation and metabolism	22	8	30
K02554	K02554 mhpD; 2-keto-4-pentenoate hydratase [EC:4.2.1.80]	B 09111 Xenobiotics biodegradation and metabolism	22	8	30
K02554	K02554 mhpD; 2-keto-4-pentenoate hydratase [EC:4.2.1.80]	B 09111 Xenobiotics biodegradation and metabolism	22	8	30
K14520	K14520 hapE; 4-hydroxyacetophenone monooxygenase [EC:1.14.13.84]	B 09111 Xenobiotics biodegradation and metabolism	27	3	30
K00857	K00857 tdk, TK; thymidine kinase [EC:2.7.1.21]	B 09111 Xenobiotics biodegradation and metabolism	29	0	29
K01429	K01429 ureB; urease subunit beta [EC:3.5.1.5]	B 09111 Xenobiotics biodegradation and metabolism	21	8	29
K02588	K02588 nifH; nitrogenase iron protein NifH	B 09111 Xenobiotics biodegradation and metabolism	26	3	29
K10218	K10218 ligK, galC; 4-hydroxy-4-methyl-2-oxoglutarate aldolase [EC:4.1.3.17]	B 09111 Xenobiotics biodegradation and metabolism	12	17	29
K01555	K01555 FAH, fahA; fumarylacetoacetase [EC:3.7.1.2]	B 09111 Xenobiotics biodegradation and metabolism	10	18	28
K06282	K06282 hyaA, hybO; hydrogenase small subunit [EC:1.12.99.6]	B 09111 Xenobiotics biodegradation and metabolism	24	4	28
K08295	K08295 abmG; 2-aminobenzoate-CoA ligase [EC:6.2.1.32]	B 09111 Xenobiotics biodegradation and metabolism	11	17	28
K10221	K10221 ligI; 2-pyrone-4,6-dicarboxylate lactonase [EC:3.1.1.57]	B 09111 Xenobiotics biodegradation and metabolism	11	17	28
K10221	K10221 ligI; 2-pyrone-4,6-dicarboxylate lactonase [EC:3.1.1.57]	B 09111 Xenobiotics biodegradation and metabolism	11	17	28
K18365	K18365 bphI, xylK, nahM, tesG; 4-hydroxy-2-oxovalerate/4-hydroxy-2-oxohexanoate aldolase [EC:4.1.3.39 4.1.3.43]	B 09111 Xenobiotics biodegradation and metabolism	16	12	28
K18365	K18365 bphI, xylK, nahM, tesG; 4-hydroxy-2-oxovalerate/4-hydroxy-2-oxohexanoate aldolase [EC:4.1.3.39 4.1.3.43]	B 09111 Xenobiotics biodegradation and metabolism	16	12	28
K18365	K18365 bphI, xylK, nahM, tesG; 4-hydroxy-2-oxovalerate/4-hydroxy-2-oxohexanoate aldolase [EC:4.1.3.39 4.1.3.43]	B 09111 Xenobiotics biodegradation and metabolism	16	12	28
K01075	K01075 E3.1.2.23; 4-hydroxybenzoyl-CoA thioesterase [EC:3.1.2.23]	B 09111 Xenobiotics biodegradation and metabolism	12	15	27
K10220	K10220 ligJ; 4-oxalmesaconate hydratase [EC:4.2.1.83]	B 09111 Xenobiotics biodegradation and metabolism	13	14	27
K16171	K16171 faaH; fumarylacetoacetate (FAA) hydrolase [EC:3.7.1.2]	B 09111 Xenobiotics biodegradation and metabolism	17	10	27
K18364	K18364 bphH, xylJ, tesE; 2-oxopent-4-enoate/cis-2-oxohex-4-enoate hydratase [EC:4.2.1.80 4.2.1.132]	B 09111 Xenobiotics biodegradation and metabolism	15	12	27
K18364	K18364 bphH, xylJ, tesE; 2-oxopent-4-enoate/cis-2-oxohex-4-enoate hydratase [EC:4.2.1.80 4.2.1.132]	B 09111 Xenobiotics biodegradation and metabolism	15	12	27
K18364	K18364 bphH, xylJ, tesE; 2-oxopent-4-enoate/cis-2-oxohex-4-enoate hydratase [EC:4.2.1.80 4.2.1.132]	B 09111 Xenobiotics biodegradation and metabolism	15	12	27
K18366	K18366 bphJ, xylQ, nahO, tesF; acetaldehyde/propanal dehydrogenase [EC:1.2.1.10 1.2.1.87]	B 09111 Xenobiotics biodegradation and metabolism	15	11	26
K18366	K18366 bphJ, xylQ, nahO, tesF; acetaldehyde/propanal dehydrogenase [EC:1.2.1.10 1.2.1.87]	B 09111 Xenobiotics biodegradation and metabolism	15	11	26
K18366	K18366 bphJ, xylQ, nahO, tesF; acetaldehyde/propanal dehydrogenase [EC:1.2.1.10 1.2.1.87]	B 09111 Xenobiotics biodegradation and metabolism	15	11	26
K03379	K03379 chnB; cyclohexanone monooxygenase [EC:1.14.13.22]	B 09111 Xenobiotics biodegradation and metabolism	22	3	25
K06912	K06912 tfdA; alpha-ketoglutarate-dependent 2,4-dichlorophenoxyacetate dioxygenase [EC:1.14.11.-]	B 09111 Xenobiotics biodegradation and metabolism	25	0	25
K14585	K14585 nahE; trans-o-hydroxybenzylidenepyruvate hydratase-aldolase [EC:4.1.2.45]	B 09111 Xenobiotics biodegradation and metabolism	23	2	25
K16047	K16047 hsaA; 3-hydroxy-9,10-secoandrosta-1,3,5(10)-triene-9,17-dione monooxygenase [EC:1.14.14.12]	B 09111 Xenobiotics biodegradation and metabolism	21	4	25
K10215	K10215 ethA; monooxygenase [EC:1.14.13.-]	B 09111 Xenobiotics biodegradation and metabolism	22	2	24
K15765	K15765 tmoF, tbuC, touF; toluene monooxygenase electron transfer component [EC:1.18.1.3]	B 09111 Xenobiotics biodegradation and metabolism	21	3	24
K00449	K00449 pcaH; protocatechuate 3,4-dioxygenase, beta subunit [EC:1.13.11.3]	B 09111 Xenobiotics biodegradation and metabolism	13	10	23
K00449	K00449 pcaH; protocatechuate 3,4-dioxygenase, beta subunit [EC:1.13.11.3]	B 09111 Xenobiotics biodegradation and metabolism	13	10	23
K00481	K00481 pobA; p-hydroxybenzoate 3-monooxygenase [EC:1.14.13.2]	B 09111 Xenobiotics biodegradation and metabolism	15	8	23
K01501	K01501 E3.5.5.1; nitrilase [EC:3.5.5.1]	B 09111 Xenobiotics biodegradation and metabolism	21	2	23
K01501	K01501 E3.5.5.1; nitrilase [EC:3.5.5.1]	B 09111 Xenobiotics biodegradation and metabolism	21	2	23
K01617	K01617 dmpH, xylI, nahK; 2-oxo-3-hexenedioate decarboxylase [EC:4.1.1.77]	B 09111 Xenobiotics biodegradation and metabolism	14	9	23
K01617	K01617 dmpH, xylI, nahK; 2-oxo-3-hexenedioate decarboxylase [EC:4.1.1.77]	B 09111 Xenobiotics biodegradation and metabolism	14	9	23
K01617	K01617 dmpH, xylI, nahK; 2-oxo-3-hexenedioate decarboxylase [EC:4.1.1.77]	B 09111 Xenobiotics biodegradation and metabolism	14	9	23
K01825	K01825 fadB; 3-hydroxyacyl-CoA dehydrogenase / enoyl-CoA hydratase / 3-hydroxybutyryl-CoA epimerase / enoyl-CoA isomerase [EC:1.1.1.35 4.2.1.17 5.1.2.3 5.3.3.8]	B 09111 Xenobiotics biodegradation and metabolism	14	9	23
K01825	K01825 fadB; 3-hydroxyacyl-CoA dehydrogenase / enoyl-CoA hydratase / 3-hydroxybutyryl-CoA epimerase / enoyl-CoA isomerase [EC:1.1.1.35 4.2.1.17 5.1.2.3 5.3.3.8]	B 09111 Xenobiotics biodegradation and metabolism	14	9	23
K10619	K10619 cmtAb; p-cumate 2,3-dioxygenase subunit alpha [EC:1.14.12.25]	B 09111 Xenobiotics biodegradation and metabolism	23	0	23
K16320	K16320 andAd; anthranilate 1,2-dioxygenase small subunit [EC:1.14.12.1]	B 09111 Xenobiotics biodegradation and metabolism	23	0	23
K19837	K19837 atzE; 1-carboxybiuret hydrolase [EC:3.5.1.131]	B 09111 Xenobiotics biodegradation and metabolism	19	4	23
K00480	K00480 E1.14.13.1; salicylate hydroxylase [EC:1.14.13.1]	B 09111 Xenobiotics biodegradation and metabolism	5	17	22
K00480	K00480 E1.14.13.1; salicylate hydroxylase [EC:1.14.13.1]	B 09111 Xenobiotics biodegradation and metabolism	5	17	22
K00480	K00480 E1.14.13.1; salicylate hydroxylase [EC:1.14.13.1]	B 09111 Xenobiotics biodegradation and metabolism	5	17	22
K00876	K00876 udk, UCK; uridine kinase [EC:2.7.1.48]	B 09111 Xenobiotics biodegradation and metabolism	21	1	22
K01561	K01561 dehH; haloacetate dehalogenase [EC:3.8.1.3]	B 09111 Xenobiotics biodegradation and metabolism	17	5	22
K01561	K01561 dehH; haloacetate dehalogenase [EC:3.8.1.3]	B 09111 Xenobiotics biodegradation and metabolism	17	5	22
K01026	K01026 pct; propionate CoA-transferase [EC:2.8.3.1]	B 09111 Xenobiotics biodegradation and metabolism	14	7	21
K01040	K01040 gctB; glutaconate CoA-transferase, subunit B [EC:2.8.3.12]	B 09111 Xenobiotics biodegradation and metabolism	18	3	21
K17754	K17754 cpnA; cyclopentanol dehydrogenase [EC:1.1.1.163]	B 09111 Xenobiotics biodegradation and metabolism	21	0	21
K00141	K00141 xylC; benzaldehyde dehydrogenase (NAD) [EC:1.2.1.28]	B 09111 Xenobiotics biodegradation and metabolism	1	19	20
K00141	K00141 xylC; benzaldehyde dehydrogenase (NAD) [EC:1.2.1.28]	B 09111 Xenobiotics biodegradation and metabolism	1	19	20
K00141	K00141 xylC; benzaldehyde dehydrogenase (NAD) [EC:1.2.1.28]	B 09111 Xenobiotics biodegradation and metabolism	1	19	20
K01489	K01489 cdd, CDA; cytidine deaminase [EC:3.5.4.5]	B 09111 Xenobiotics biodegradation and metabolism	19	1	20
K03863	K03863 vanB; vanillate monooxygenase ferredoxin subunit	B 09111 Xenobiotics biodegradation and metabolism	1	19	20
K05296	K05296 E1.1.1.51; 3(or 17)beta-hydroxysteroid dehydrogenase [EC:1.1.1.51]	B 09111 Xenobiotics biodegradation and metabolism	16	4	20
K22270	K22270 nagX; 3-hydroxybenzoate 6-monooxygenase [EC:1.14.13.24]	B 09111 Xenobiotics biodegradation and metabolism	9	11	20
K00217	K00217 E1.3.1.32; maleylacetate reductase [EC:1.3.1.32]	B 09111 Xenobiotics biodegradation and metabolism	12	7	19
K00217	K00217 E1.3.1.32; maleylacetate reductase [EC:1.3.1.32]	B 09111 Xenobiotics biodegradation and metabolism	12	7	19
K00217	K00217 E1.3.1.32; maleylacetate reductase [EC:1.3.1.32]	B 09111 Xenobiotics biodegradation and metabolism	12	7	19
K00217	K00217 E1.3.1.32; maleylacetate reductase [EC:1.3.1.32]	B 09111 Xenobiotics biodegradation and metabolism	12	7	19
K00569	K00569 TPMT, tpmT; thiopurine S-methyltransferase [EC:2.1.1.67]	B 09111 Xenobiotics biodegradation and metabolism	16	3	19
K01666	K01666 mhpE; 4-hydroxy 2-oxovalerate aldolase [EC:4.1.3.39]	B 09111 Xenobiotics biodegradation and metabolism	13	6	19
K01666	K01666 mhpE; 4-hydroxy 2-oxovalerate aldolase [EC:4.1.3.39]	B 09111 Xenobiotics biodegradation and metabolism	13	6	19
K01666	K01666 mhpE; 4-hydroxy 2-oxovalerate aldolase [EC:4.1.3.39]	B 09111 Xenobiotics biodegradation and metabolism	13	6	19
K01821	K01821 praC, xylH; 4-oxalocrotonate tautomerase [EC:5.3.2.6]	B 09111 Xenobiotics biodegradation and metabolism	8	11	19
K01821	K01821 praC, xylH; 4-oxalocrotonate tautomerase [EC:5.3.2.6]	B 09111 Xenobiotics biodegradation and metabolism	8	11	19
K01821	K01821 praC, xylH; 4-oxalocrotonate tautomerase [EC:5.3.2.6]	B 09111 Xenobiotics biodegradation and metabolism	8	11	19
K01576	K01576 mdlC; benzoylformate decarboxylase [EC:4.1.1.7]	B 09111 Xenobiotics biodegradation and metabolism	14	4	18
K04098	K04098 chqB; hydroxyquinol 1,2-dioxygenase [EC:1.13.11.37]	B 09111 Xenobiotics biodegradation and metabolism	10	8	18
K04098	K04098 chqB; hydroxyquinol 1,2-dioxygenase [EC:1.13.11.37]	B 09111 Xenobiotics biodegradation and metabolism	10	8	18
K06446	K06446 DCAA; acyl-CoA dehydrogenase [EC:1.3.99.-]	B 09111 Xenobiotics biodegradation and metabolism	11	7	18
K10219	K10219 ligC; 2-hydroxy-4-carboxymuconate semialdehyde hemiacetal dehydrogenase [EC:1.1.1.312]	B 09111 Xenobiotics biodegradation and metabolism	3	15	18
K10219	K10219 ligC; 2-hydroxy-4-carboxymuconate semialdehyde hemiacetal dehydrogenase [EC:1.1.1.312]	B 09111 Xenobiotics biodegradation and metabolism	3	15	18
K10621	K10621 cmtC, dhbA; 2,3-dihydroxy-p-cumate/2,3-dihydroxybenzoate 3,4-dioxygenase [EC:1.13.11.- 1.13.11.14]	B 09111 Xenobiotics biodegradation and metabolism	17	1	18
K10621	K10621 cmtC, dhbA; 2,3-dihydroxy-p-cumate/2,3-dihydroxybenzoate 3,4-dioxygenase [EC:1.13.11.- 1.13.11.14]	B 09111 Xenobiotics biodegradation and metabolism	17	1	18
K00757	K00757 udp, UPP; uridine phosphorylase [EC:2.4.2.3]	B 09111 Xenobiotics biodegradation and metabolism	17	0	17
K04100	K04100 ligA; protocatechuate 4,5-dioxygenase, alpha chain [EC:1.13.11.8]	B 09111 Xenobiotics biodegradation and metabolism	2	15	17
K04100	K04100 ligA; protocatechuate 4,5-dioxygenase, alpha chain [EC:1.13.11.8]	B 09111 Xenobiotics biodegradation and metabolism	2	15	17
K04100	K04100 ligA; protocatechuate 4,5-dioxygenase, alpha chain [EC:1.13.11.8]	B 09111 Xenobiotics biodegradation and metabolism	2	15	17
K07546	K07546 bbsH; (E)-benzylidenesuccinyl-CoA hydratase [EC:4.2.1.180]	B 09111 Xenobiotics biodegradation and metabolism	16	1	17
K16173	K16173 acd; glutaryl-CoA dehydrogenase (non-decarboxylating) [EC:1.3.99.32]	B 09111 Xenobiotics biodegradation and metabolism	17	0	17
K00169	K00169 porA; pyruvate ferredoxin oxidoreductase alpha subunit [EC:1.2.7.1]	B 09111 Xenobiotics biodegradation and metabolism	15	1	16
K01857	K01857 pcaB; 3-carboxy-cis,cis-muconate cycloisomerase [EC:5.5.1.2]	B 09111 Xenobiotics biodegradation and metabolism	12	4	16
K04102	K04102 pht5; 4,5-dihydroxyphthalate decarboxylase [EC:4.1.1.55]	B 09111 Xenobiotics biodegradation and metabolism	9	7	16
K15054	K15054 mdlB; (S)-mandelate dehydrogenase [EC:1.1.99.31]	B 09111 Xenobiotics biodegradation and metabolism	16	0	16
K16050	K16050 hsaD; 4,5:9,10-diseco-3-hydroxy-5,9,17-trioxoandrosta-1(10),2-diene-4-oate hydrolase [EC:3.7.1.17]	B 09111 Xenobiotics biodegradation and metabolism	14	2	16
K04110	K04110 badA; benzoate-CoA ligase [EC:6.2.1.25]	B 09111 Xenobiotics biodegradation and metabolism	10	5	15
K04110	K04110 badA; benzoate-CoA ligase [EC:6.2.1.25]	B 09111 Xenobiotics biodegradation and metabolism	10	5	15
K14584	K14584 nahD; 2-hydroxychromene-2-carboxylate isomerase [EC:5.99.1.4]	B 09111 Xenobiotics biodegradation and metabolism	13	1	14
K15066	K15066 ligM; vanillate/3-O-methylgallate O-demethylase [EC:2.1.1.341]	B 09111 Xenobiotics biodegradation and metabolism	13	1	14
K01031	K01031 pcaI; 3-oxoadipate CoA-transferase, alpha subunit [EC:2.8.3.6]	B 09111 Xenobiotics biodegradation and metabolism	3	10	13
K01032	K01032 pcaJ; 3-oxoadipate CoA-transferase, beta subunit [EC:2.8.3.6]	B 09111 Xenobiotics biodegradation and metabolism	3	10	13
K01781	K01781 mdlA; mandelate racemase [EC:5.1.2.2]	B 09111 Xenobiotics biodegradation and metabolism	7	6	13
K01856	K01856 catB; muconate cycloisomerase [EC:5.5.1.1]	B 09111 Xenobiotics biodegradation and metabolism	5	8	13
K01856	K01856 catB; muconate cycloisomerase [EC:5.5.1.1]	B 09111 Xenobiotics biodegradation and metabolism	5	8	13
K01856	K01856 catB; muconate cycloisomerase [EC:5.5.1.1]	B 09111 Xenobiotics biodegradation and metabolism	5	8	13
K01856	K01856 catB; muconate cycloisomerase [EC:5.5.1.1]	B 09111 Xenobiotics biodegradation and metabolism	5	8	13
K04073	K04073 mhpF; acetaldehyde dehydrogenase [EC:1.2.1.10]	B 09111 Xenobiotics biodegradation and metabolism	8	5	13
K04073	K04073 mhpF; acetaldehyde dehydrogenase [EC:1.2.1.10]	B 09111 Xenobiotics biodegradation and metabolism	8	5	13
K04073	K04073 mhpF; acetaldehyde dehydrogenase [EC:1.2.1.10]	B 09111 Xenobiotics biodegradation and metabolism	8	5	13
K05600	K05600 antB; anthranilate 1,2-dioxygenase (deaminating, decarboxylating) small subunit [EC:1.14.12.1]	B 09111 Xenobiotics biodegradation and metabolism	13	0	13
K05783	K05783 benD-xylL; dihydroxycyclohexadiene carboxylate dehydrogenase [EC:1.3.1.25 1.3.1.-]	B 09111 Xenobiotics biodegradation and metabolism	7	6	13
K05783	K05783 benD-xylL; dihydroxycyclohexadiene carboxylate dehydrogenase [EC:1.3.1.25 1.3.1.-]	B 09111 Xenobiotics biodegradation and metabolism	7	6	13
K05783	K05783 benD-xylL; dihydroxycyclohexadiene carboxylate dehydrogenase [EC:1.3.1.25 1.3.1.-]	B 09111 Xenobiotics biodegradation and metabolism	7	6	13
K14748	K14748 etbAa; ethylbenzene dioxygenase subunit alpha [EC:1.14.12.-]	B 09111 Xenobiotics biodegradation and metabolism	13	0	13
K14749	K14749 etbAb; ethylbenzene dioxygenase subunit beta [EC:1.14.12.-]	B 09111 Xenobiotics biodegradation and metabolism	13	0	13
K15511	K15511 boxA; benzoyl-CoA 2,3-epoxidase subunit A [EC:1.14.13.208]	B 09111 Xenobiotics biodegradation and metabolism	2	11	13
K15514	K15514 boxD; 3,4-dehydroadipyl-CoA semialdehyde dehydrogenase [EC:1.2.1.77]	B 09111 Xenobiotics biodegradation and metabolism	3	10	13
K15762	K15762 tmoC, tbuB, touC; toluene monooxygenase system ferredoxin subunit	B 09111 Xenobiotics biodegradation and metabolism	9	4	13
K16048	K16048 hsaB; 3-hydroxy-9,10-secoandrosta-1,3,5(10)-triene-9,17-dione monooxygenase reductase component [EC:1.5.1.-]	B 09111 Xenobiotics biodegradation and metabolism	5	8	13
K16246	K16246 dmpP, poxF, tomA5; phenol/toluene 2-monooxygenase (NADH) P5/A5 [EC:1.14.13.244 1.14.13.243]	B 09111 Xenobiotics biodegradation and metabolism	6	7	13
K16246	K16246 dmpP, poxF, tomA5; phenol/toluene 2-monooxygenase (NADH) P5/A5 [EC:1.14.13.244 1.14.13.243]	B 09111 Xenobiotics biodegradation and metabolism	6	7	13
K16246	K16246 dmpP, poxF, tomA5; phenol/toluene 2-monooxygenase (NADH) P5/A5 [EC:1.14.13.244 1.14.13.243]	B 09111 Xenobiotics biodegradation and metabolism	6	7	13
K00055	K00055 E1.1.1.90; aryl-alcohol dehydrogenase [EC:1.1.1.90]	B 09111 Xenobiotics biodegradation and metabolism	9	3	12
K00055	K00055 E1.1.1.90; aryl-alcohol dehydrogenase [EC:1.1.1.90]	B 09111 Xenobiotics biodegradation and metabolism	9	3	12
K01512	K01512 acyP; acylphosphatase [EC:3.6.1.7]	B 09111 Xenobiotics biodegradation and metabolism	10	2	12
K01563	K01563 dhaA; haloalkane dehalogenase [EC:3.8.1.5]	B 09111 Xenobiotics biodegradation and metabolism	11	1	12
K01563	K01563 dhaA; haloalkane dehalogenase [EC:3.8.1.5]	B 09111 Xenobiotics biodegradation and metabolism	11	1	12
K01721	K01721 nthA; nitrile hydratase subunit alpha [EC:4.2.1.84]	B 09111 Xenobiotics biodegradation and metabolism	11	1	12
K01721	K01721 nthA; nitrile hydratase subunit alpha [EC:4.2.1.84]	B 09111 Xenobiotics biodegradation and metabolism	11	1	12
K01721	K01721 nthA; nitrile hydratase subunit alpha [EC:4.2.1.84]	B 09111 Xenobiotics biodegradation and metabolism	11	1	12
K03380	K03380 E1.14.13.7; phenol 2-monooxygenase (NADPH) [EC:1.14.13.7]	B 09111 Xenobiotics biodegradation and metabolism	5	7	12
K03380	K03380 E1.14.13.7; phenol 2-monooxygenase (NADPH) [EC:1.14.13.7]	B 09111 Xenobiotics biodegradation and metabolism	5	7	12
K03862	K03862 vanA; vanillate monooxygenase [EC:1.14.13.82]	B 09111 Xenobiotics biodegradation and metabolism	2	10	12
K16303	K16303 cmtAc; p-cumate 2,3-dioxygenase subunit beta [EC:1.14.12.25]	B 09111 Xenobiotics biodegradation and metabolism	11	1	12
K21802	K21802 vdh; vanillin dehydrogenase [EC:1.2.1.67]	B 09111 Xenobiotics biodegradation and metabolism	12	0	12
K07543	K07543 bbsE; benzylsuccinate CoA-transferase BbsE subunit [EC:2.8.3.15]	B 09111 Xenobiotics biodegradation and metabolism	11	0	11
K07544	K07544 bbsF; benzylsuccinate CoA-transferase BbsF subunit [EC:2.8.3.15]	B 09111 Xenobiotics biodegradation and metabolism	11	0	11
K11180	K11180 dsrA; dissimilatory sulfite reductase alpha subunit [EC:1.8.99.5]	B 09111 Xenobiotics biodegradation and metabolism	4	7	11
K16243	K16243 dmpL, poxB, tomA1; phenol/toluene 2-monooxygenase (NADH) P1/A1 [EC:1.14.13.244 1.14.13.243]	B 09111 Xenobiotics biodegradation and metabolism	4	7	11
K16243	K16243 dmpL, poxB, tomA1; phenol/toluene 2-monooxygenase (NADH) P1/A1 [EC:1.14.13.244 1.14.13.243]	B 09111 Xenobiotics biodegradation and metabolism	4	7	11
K16243	K16243 dmpL, poxB, tomA1; phenol/toluene 2-monooxygenase (NADH) P1/A1 [EC:1.14.13.244 1.14.13.243]	B 09111 Xenobiotics biodegradation and metabolism	4	7	11
K18067	K18067 pht4; phthalate 4,5-cis-dihydrodiol dehydrogenase [EC:1.3.1.64]	B 09111 Xenobiotics biodegradation and metabolism	5	6	11
K18199	K18199 inhA; cyclohexyl-isocyanide hydratase [EC:4.2.1.103]	B 09111 Xenobiotics biodegradation and metabolism	11	0	11
K18242	K18242 nagG; salicylate 5-hydroxylase large subunit [EC:1.14.13.172]	B 09111 Xenobiotics biodegradation and metabolism	0	11	11
K20509	K20509 madB, oadB, gcdB, mmdB; carboxybiotin decarboxylase [EC:7.2.4.1]	B 09111 Xenobiotics biodegradation and metabolism	6	5	11
K00146	K00146 feaB, tynC; phenylacetaldehyde dehydrogenase [EC:1.2.1.39]	B 09111 Xenobiotics biodegradation and metabolism	1	9	10
K05784	K05784 benC-xylZ; benzoate/toluate 1,2-dioxygenase reductase component [EC:1.18.1.-]	B 09111 Xenobiotics biodegradation and metabolism	3	7	10
K05784	K00799 GST, gst; glutathione S-transferase [EC:2.5.1.18]	B 09111 Xenobiotics biodegradation and metabolism	3	7	10
K05784	K05784 benC-xylZ; benzoate/toluate 1,2-dioxygenase reductase component [EC:1.18.1.-]	B 09111 Xenobiotics biodegradation and metabolism	3	7	10
K15060	K15060 ligXa; 5,5'-dehydrodivanillate O-demethylase oxygenase subunit [EC:1.14.13.-]	B 09111 Xenobiotics biodegradation and metabolism	6	4	10
K16242	K16242 dmpN, poxD, tomA3; phenol/toluene 2-monooxygenase (NADH) P3/A3 [EC:1.14.13.244 1.14.13.243]	B 09111 Xenobiotics biodegradation and metabolism	4	6	10
K16242	K16242 dmpN, poxD, tomA3; phenol/toluene 2-monooxygenase (NADH) P3/A3 [EC:1.14.13.244 1.14.13.243]	B 09111 Xenobiotics biodegradation and metabolism	4	6	10
K16242	K16242 dmpN, poxD, tomA3; phenol/toluene 2-monooxygenase (NADH) P3/A3 [EC:1.14.13.244 1.14.13.243]	B 09111 Xenobiotics biodegradation and metabolism	4	6	10
K18069	K18069 pht2; phthalate 4,5-dioxygenase reductase component [EC:1.18.1.-]	B 09111 Xenobiotics biodegradation and metabolism	4	6	10
K20712	K20712 glnA; 3-(hydroxyamino)phenol mutase [EC:5.4.4.3]	B 09111 Xenobiotics biodegradation and metabolism	9	1	10
K23549	K23549 hupV; uptake hydrogenase large subunit [EC:1.12.99.6]	B 09111 Xenobiotics biodegradation and metabolism	7	3	10
K00001	K00001 E1.1.1.1, adh; alcohol dehydrogenase [EC:1.1.1.1]	B 09111 Xenobiotics biodegradation and metabolism	8	1	9
K00001	K00001 E1.1.1.1, adh; alcohol dehydrogenase [EC:1.1.1.1]	B 09111 Xenobiotics biodegradation and metabolism	8	1	9
K00001	K00001 E1.1.1.1, adh; alcohol dehydrogenase [EC:1.1.1.1]	B 09111 Xenobiotics biodegradation and metabolism	8	1	9
K00001	K00001 E1.1.1.1, adh; alcohol dehydrogenase [EC:1.1.1.1]	B 09111 Xenobiotics biodegradation and metabolism	8	1	9
K01612	K01612 bsdC; vanillate/4-hydroxybenzoate decarboxylase subunit C [EC:4.1.1.- 4.1.1.61]	B 09111 Xenobiotics biodegradation and metabolism	9	0	9
K01800	K01800 maiA, GSTZ1; maleylacetoacetate isomerase [EC:5.2.1.2]	B 09111 Xenobiotics biodegradation and metabolism	4	5	9
K03381	K03381 catA; catechol 1,2-dioxygenase [EC:1.13.11.1]	B 09111 Xenobiotics biodegradation and metabolism	1	8	9
K03381	K03381 catA; catechol 1,2-dioxygenase [EC:1.13.11.1]	B 09111 Xenobiotics biodegradation and metabolism	1	8	9
K03381	K03381 catA; catechol 1,2-dioxygenase [EC:1.13.11.1]	B 09111 Xenobiotics biodegradation and metabolism	1	8	9
K03381	K03381 catA; catechol 1,2-dioxygenase [EC:1.13.11.1]	B 09111 Xenobiotics biodegradation and metabolism	1	8	9
K04108	K04108 hcrA, hbaC; 4-hydroxybenzoyl-CoA reductase subunit alpha [EC:1.1.7.1]	B 09111 Xenobiotics biodegradation and metabolism	9	0	9
K04108	K04108 hcrA, hbaC; 4-hydroxybenzoyl-CoA reductase subunit alpha [EC:1.1.7.1]	B 09111 Xenobiotics biodegradation and metabolism	9	0	9
K07823	K07823 pcaF; 3-oxoadipyl-CoA thiolase [EC:2.3.1.174]	B 09111 Xenobiotics biodegradation and metabolism	7	2	9
K13954	K13954 yiaY; alcohol dehydrogenase [EC:1.1.1.1]	B 09111 Xenobiotics biodegradation and metabolism	4	5	9
K13954	K13954 yiaY; alcohol dehydrogenase [EC:1.1.1.1]	B 09111 Xenobiotics biodegradation and metabolism	4	5	9
K14581	K14581 nahAa, nagAa, ndoR, nbzAa, dntAa; naphthalene 1,2-dioxygenase ferredoxin reductase component [EC:1.18.1.7]	B 09111 Xenobiotics biodegradation and metabolism	7	2	9
K14581	K14581 nahAa, nagAa, ndoR, nbzAa, dntAa; naphthalene 1,2-dioxygenase ferredoxin reductase component [EC:1.18.1.7]	B 09111 Xenobiotics biodegradation and metabolism	7	2	9
K14581	K14581 nahAa, nagAa, ndoR, nbzAa, dntAa; naphthalene 1,2-dioxygenase ferredoxin reductase component [EC:1.18.1.7]	B 09111 Xenobiotics biodegradation and metabolism	7	2	9
K14581	K14581 nahAa, nagAa, ndoR, nbzAa, dntAa; naphthalene 1,2-dioxygenase ferredoxin reductase component [EC:1.18.1.7]	B 09111 Xenobiotics biodegradation and metabolism	7	2	9
K14581	K14581 nahAa, nagAa, ndoR, nbzAa, dntAa; naphthalene 1,2-dioxygenase ferredoxin reductase component [EC:1.18.1.7]	B 09111 Xenobiotics biodegradation and metabolism	7	2	9
K16873	K16873 hmfH; 5-(hydroxymethyl)furfural/furfural oxidase [EC:1.1.3.47 1.1.3.-]	B 09111 Xenobiotics biodegradation and metabolism	8	1	9
K16877	K16877 hmfA; 2-furoyl-CoA dehydrogenase large subunit [EC:1.3.99.8]	B 09111 Xenobiotics biodegradation and metabolism	9	0	9
K00172	K00172 porC, porG; pyruvate ferredoxin oxidoreductase gamma subunit [EC:1.2.7.1]	B 09111 Xenobiotics biodegradation and metabolism	8	0	8
K00448	K00448 pcaG; protocatechuate 3,4-dioxygenase, alpha subunit [EC:1.13.11.3]	B 09111 Xenobiotics biodegradation and metabolism	8	0	8
K00448	K00448 pcaG; protocatechuate 3,4-dioxygenase, alpha subunit [EC:1.13.11.3]	B 09111 Xenobiotics biodegradation and metabolism	8	0	8
K10222	K10222 bphD; 2,6-dioxo-6-phenylhexa-3-enoate hydrolase [EC:3.7.1.8]	B 09111 Xenobiotics biodegradation and metabolism	6	2	8
K10620	K10620 cmtB; 2,3-dihydroxy-2,3-dihydro-p-cumate dehydrogenase [EC:1.3.1.58]	B 09111 Xenobiotics biodegradation and metabolism	8	0	8
K14338	K14338 cypD_E, CYP102A, CYP505; cytochrome P450 / NADPH-cytochrome P450 reductase [EC:1.14.14.1 1.6.2.4]	B 09111 Xenobiotics biodegradation and metabolism	8	0	8
K16049	K16049 hsaC; 3,4-dihydroxy-9,10-secoandrosta-1,3,5(10)-triene-9,17-dione 4,5-dioxygenase [EC:1.13.11.25]	B 09111 Xenobiotics biodegradation and metabolism	4	4	8
K16245	K16245 dmpO, poxE, tomA4; phenol/toluene 2-monooxygenase (NADH) P4/A4 [EC:1.14.13.244 1.14.13.243]	B 09111 Xenobiotics biodegradation and metabolism	2	6	8
K16245	K16245 dmpO, poxE, tomA4; phenol/toluene 2-monooxygenase (NADH) P4/A4 [EC:1.14.13.244 1.14.13.243]	B 09111 Xenobiotics biodegradation and metabolism	2	6	8
K16245	K16245 dmpO, poxE, tomA4; phenol/toluene 2-monooxygenase (NADH) P4/A4 [EC:1.14.13.244 1.14.13.243]	B 09111 Xenobiotics biodegradation and metabolism	2	6	8
K18243	K18243 nagH; salicylate 5-hydroxylase small subunit [EC:1.14.13.172]	B 09111 Xenobiotics biodegradation and metabolism	0	8	8
K00170	K00170 porB; pyruvate ferredoxin oxidoreductase beta subunit [EC:1.2.7.1]	B 09111 Xenobiotics biodegradation and metabolism	7	0	7
K01101	K01101 E3.1.3.41; 4-nitrophenyl phosphatase [EC:3.1.3.41]	B 09111 Xenobiotics biodegradation and metabolism	7	0	7
K03383	K03383 atzD; cyanuric acid amidohydrolase [EC:3.5.2.15]	B 09111 Xenobiotics biodegradation and metabolism	5	2	7
K03464	K03464 catC; muconolactone D-isomerase [EC:5.3.3.4]	B 09111 Xenobiotics biodegradation and metabolism	1	6	7
K11181	K11181 dsrB; dissimilatory sulfite reductase beta subunit [EC:1.8.99.5]	B 09111 Xenobiotics biodegradation and metabolism	2	5	7
K14048	K14048 ureAB; urease subunit gamma/beta [EC:3.5.1.5]	B 09111 Xenobiotics biodegradation and metabolism	7	0	7
K16051	K16051 tesI; 3-oxo-5alpha-steroid 4-dehydrogenase [EC:1.3.99.5]	B 09111 Xenobiotics biodegradation and metabolism	2	5	7
K16514	K16514 galD; 4-oxalomesaconate tautomerase [EC:5.3.2.8]	B 09111 Xenobiotics biodegradation and metabolism	5	2	7
K18076	K18076 tphB; 1,2-dihydroxy-3,5-cyclohexadiene-1,4-dicarboxylate dehydrogenase [EC:1.3.1.53]	B 09111 Xenobiotics biodegradation and metabolism	0	7	7
K18687	K18687 fadD3; HIP---CoA ligase [EC:6.2.1.41]	B 09111 Xenobiotics biodegradation and metabolism	5	2	7
K20807	K20807 nthB; nitrile hydratase subunit beta [EC:4.2.1.84]	B 09111 Xenobiotics biodegradation and metabolism	7	0	7
K20807	K20807 nthB; nitrile hydratase subunit beta [EC:4.2.1.84]	B 09111 Xenobiotics biodegradation and metabolism	7	0	7
K20807	K20807 nthB; nitrile hydratase subunit beta [EC:4.2.1.84]	B 09111 Xenobiotics biodegradation and metabolism	7	0	7
K21607	K21607 pcpD; tetrachlorobenzoquinone reductase [EC:1.1.1.404]	B 09111 Xenobiotics biodegradation and metabolism	2	5	7
K23548	K23548 hupU; uptake hydrogenase small subunit [EC:1.12.99.6]	B 09111 Xenobiotics biodegradation and metabolism	3	4	7
K04105	K04105 hbaA; 4-hydroxybenzoate-CoA ligase [EC:6.2.1.27 6.2.1.25]	B 09111 Xenobiotics biodegradation and metabolism	6	0	6
K04105	K04105 hbaA; 4-hydroxybenzoate-CoA ligase [EC:6.2.1.27 6.2.1.25]	B 09111 Xenobiotics biodegradation and metabolism	6	0	6
K04113	K04113 bcrB, badE; benzoyl-CoA reductase subunit B [EC:1.3.7.8]	B 09111 Xenobiotics biodegradation and metabolism	6	0	6
K04114	K04114 bcrA, badF; benzoyl-CoA reductase subunit A [EC:1.3.7.8]	B 09111 Xenobiotics biodegradation and metabolism	6	0	6
K04112	K04112 bcrC, badD; benzoyl-CoA reductase subunit C [EC:1.3.7.8]	B 09111 Xenobiotics biodegradation and metabolism	5	0	5
K05913	K05913 dad; 2,4'-dihydroxyacetophenone dioxygenase [EC:1.13.11.41]	B 09111 Xenobiotics biodegradation and metabolism	4	1	5
K10679	K10679 nfnB, nfsB; nitroreductase / dihydropteridine reductase [EC:1.-.-.- 1.5.1.34]	B 09111 Xenobiotics biodegradation and metabolism	3	2	5
K14750	K14750 etbAc; ethylbenzene dioxygenase ferredoxin component	B 09111 Xenobiotics biodegradation and metabolism	5	0	5
K15751	K15751 carAa; carbazole 1,9a-dioxygenase [EC:1.14.12.22]	B 09111 Xenobiotics biodegradation and metabolism	5	0	5
K15752	K15752 carAc; carbazole 1,9a-dioxygenase ferredoxin component	B 09111 Xenobiotics biodegradation and metabolism	4	1	5
K15982	K15982 kshA; 3-ketosteroid 9alpha-monooxygenase subunit A [EC:1.14.15.30]	B 09111 Xenobiotics biodegradation and metabolism	1	4	5
K16239	K16239 bsdC; 4-hydroxybenzoate decarboxylase subunit C [EC:4.1.1.61]	B 09111 Xenobiotics biodegradation and metabolism	5	0	5
K16515	K16515 galB; 4-oxalomesaconate hydratase [EC:4.2.1.83]	B 09111 Xenobiotics biodegradation and metabolism	5	0	5
K22553	K22553 CYP199A2; 4-methoxybenzoate monooxygenase (O-demethylating) [EC:1.14.99.15]	B 09111 Xenobiotics biodegradation and metabolism	1	4	5
K22958	K22958 lpdC; gallate decarboxylase subunit C [EC:4.1.1.59]	B 09111 Xenobiotics biodegradation and metabolism	5	0	5
K00148	K00148 fdhA; glutathione-independent formaldehyde dehydrogenase [EC:1.2.1.46]	B 09111 Xenobiotics biodegradation and metabolism	1	3	4
K00485	K00485 FMO; dimethylaniline monooxygenase (N-oxide forming) / hypotaurine monooxygenase [EC:1.14.13.8 1.8.1.-]	B 09111 Xenobiotics biodegradation and metabolism	4	0	4
K01519	K01519 rdgB, ITPA; XTP/dITP diphosphohydrolase [EC:3.6.1.66]	B 09111 Xenobiotics biodegradation and metabolism	4	0	4
K01822	K01822 E5.3.3.1; steroid Delta-isomerase [EC:5.3.3.1]	B 09111 Xenobiotics biodegradation and metabolism	4	0	4
K04115	K04115 bcrD, badG; benzoyl-CoA reductase subunit D [EC:1.3.7.8]	B 09111 Xenobiotics biodegradation and metabolism	4	0	4
K07537	K07537 dch; cyclohexa-1,5-dienecarbonyl-CoA hydratase [EC:4.2.1.100]	B 09111 Xenobiotics biodegradation and metabolism	4	0	4
K08690	K08690 bphB; cis-2,3-dihydrobiphenyl-2,3-diol dehydrogenase [EC:1.3.1.56]	B 09111 Xenobiotics biodegradation and metabolism	2	2	4
K10676	K10676 tfdB; 2,4-dichlorophenol 6-monooxygenase [EC:1.14.13.20]	B 09111 Xenobiotics biodegradation and metabolism	4	0	4
K10701	K10701 apc; acetophenone carboxylase [EC:6.4.1.8]	B 09111 Xenobiotics biodegradation and metabolism	0	4	4
K10807	K10807 RRM1; ribonucleoside-diphosphate reductase subunit M1 [EC:1.17.4.1]	B 09111 Xenobiotics biodegradation and metabolism	4	0	4
K15755	K15755 carBb; 2'-aminobiphenyl-2,3-diol 1,2-dioxygenase, large subunit [EC:1.13.11.-]	B 09111 Xenobiotics biodegradation and metabolism	4	0	4
K15756	K15756 carC; 2-hydroxy-6-oxo-6-(2'-aminophenyl)hexa-2,4-dienoate hydrolase [EC:3.7.1.13]	B 09111 Xenobiotics biodegradation and metabolism	4	0	4
K15760	K15760 tmoA, tbuA1, touA; toluene monooxygenase system protein A [EC:1.14.13.236 1.14.13.-]	B 09111 Xenobiotics biodegradation and metabolism	0	4	4
K16249	K16249 dmpK, poxA, tomA0; phenol/toluene 2-monooxygenase (NADH) P0/A0	B 09111 Xenobiotics biodegradation and metabolism	1	3	4
K16249	K16249 dmpK, poxA, tomA0; phenol/toluene 2-monooxygenase (NADH) P0/A0	B 09111 Xenobiotics biodegradation and metabolism	1	3	4
K16249	K16249 dmpK, poxA, tomA0; phenol/toluene 2-monooxygenase (NADH) P0/A0	B 09111 Xenobiotics biodegradation and metabolism	1	3	4
K23351	K23351 gcdC, mmdC; glutaconyl-CoA/methylmalonyl-CoA decarboxylase subunit gamma	B 09111 Xenobiotics biodegradation and metabolism	4	0	4
K00207	K00207 DPYD; dihydropyrimidine dehydrogenase (NADP+) [EC:1.3.1.2]	B 09111 Xenobiotics biodegradation and metabolism	3	0	3
K07538	K07538 had; 6-hydroxycyclohex-1-ene-1-carbonyl-CoA dehydrogenase [EC:1.1.1.368]	B 09111 Xenobiotics biodegradation and metabolism	3	0	3
K14333	K14333 DHBD; 2,3-dihydroxybenzoate decarboxylase [EC:4.1.1.46]	B 09111 Xenobiotics biodegradation and metabolism	3	0	3
K14333	K14333 DHBD; 2,3-dihydroxybenzoate decarboxylase [EC:4.1.1.46]	B 09111 Xenobiotics biodegradation and metabolism	3	0	3
K15059	K15059 amnB; 2-aminophenol/2-amino-5-chlorophenol 1,6-dioxygenase subunit beta [EC:1.13.11.74 1.13.11.76]	B 09111 Xenobiotics biodegradation and metabolism	3	0	3
K16875	K16875 hmfG; 2,5-furandicarboxylate decarboxylase 2	B 09111 Xenobiotics biodegradation and metabolism	3	0	3
K18074	K18074 tphA2; terephthalate 1,2-dioxygenase oxygenase component alpha subunit [EC:1.14.12.15]	B 09111 Xenobiotics biodegradation and metabolism	0	3	3
K18075	K18075 tphA3; terephthalate 1,2-dioxygenase oxygenase component beta subunit [EC:1.14.12.15]	B 09111 Xenobiotics biodegradation and metabolism	0	3	3
K20941	K20941 graF; gamma-resorcylate decarboxylase [EC:4.1.1.103]	B 09111 Xenobiotics biodegradation and metabolism	3	0	3
K04097	K04097 HPGDS; prostaglandin-H2 D-isomerase / glutathione transferase [EC:5.3.99.2 2.5.1.18]	B 09111 Xenobiotics biodegradation and metabolism	2	0	2
K04097	K04097 HPGDS; prostaglandin-H2 D-isomerase / glutathione transferase [EC:5.3.99.2 2.5.1.18]	B 09111 Xenobiotics biodegradation and metabolism	2	0	2
K07539	K07539 oah; 6-oxocyclohex-1-ene-carbonyl-CoA hydrolase [EC:3.7.1.21]	B 09111 Xenobiotics biodegradation and metabolism	2	0	2
K08689	K08689 bphAa, bphA1, bphA; biphenyl 2,3-dioxygenase subunit alpha [EC:1.14.12.18]	B 09111 Xenobiotics biodegradation and metabolism	1	1	2
K10808	K10808 RRM2; ribonucleoside-diphosphate reductase subunit M2 [EC:1.17.4.1]	B 09111 Xenobiotics biodegradation and metabolism	2	0	2
K14578	K14578 nahAb, nagAb, ndoA, nbzAb, dntAb; naphthalene 1,2-dioxygenase ferredoxin component	B 09111 Xenobiotics biodegradation and metabolism	1	1	2
K14578	K14578 nahAb, nagAb, ndoA, nbzAb, dntAb; naphthalene 1,2-dioxygenase ferredoxin component	B 09111 Xenobiotics biodegradation and metabolism	1	1	2
K14578	K14578 nahAb, nagAb, ndoA, nbzAb, dntAb; naphthalene 1,2-dioxygenase ferredoxin component	B 09111 Xenobiotics biodegradation and metabolism	1	1	2
K14578	K14578 nahAb, nagAb, ndoA, nbzAb, dntAb; naphthalene 1,2-dioxygenase ferredoxin component	B 09111 Xenobiotics biodegradation and metabolism	1	1	2
K14578	K14578 nahAb, nagAb, ndoA, nbzAb, dntAb; naphthalene 1,2-dioxygenase ferredoxin component	B 09111 Xenobiotics biodegradation and metabolism	1	1	2
K15754	K15754 carBa; 2'-aminobiphenyl-2,3-diol 1,2-dioxygenase, small subunit [EC:1.13.11.-]	B 09111 Xenobiotics biodegradation and metabolism	2	0	2
K15757	K15757 xylM; toluene methyl-monooxygenase [EC:1.14.15.26]	B 09111 Xenobiotics biodegradation and metabolism	0	2	2
K15757	K15757 xylM; toluene methyl-monooxygenase [EC:1.14.15.26]	B 09111 Xenobiotics biodegradation and metabolism	0	2	2
K15761	K15761 tmoB, tbuU, touB; toluene monooxygenase system protein B [EC:1.14.13.236 1.14.13.-]	B 09111 Xenobiotics biodegradation and metabolism	0	2	2
K15763	K15763 tmoD, tbuV, touD; toluene monooxygenase system protein D [EC:1.14.13.236 1.14.13.-]	B 09111 Xenobiotics biodegradation and metabolism	0	2	2
K15764	K15764 tmoE, tbuA2, touE; toluene monooxygenase system protein E [EC:1.14.13.236 1.14.13.-]	B 09111 Xenobiotics biodegradation and metabolism	0	2	2
K15768	K15768 tsaM; p-toluenesulfonate methyl-monooxygenase oxygenase component TsaM [EC:1.14.13.-]	B 09111 Xenobiotics biodegradation and metabolism	0	2	2
K15769	K15769 tsaB; p-toluenesulfonate methyl-monooxygenase reductase component TsaB [EC:1.5.1.-]	B 09111 Xenobiotics biodegradation and metabolism	0	2	2
K15981	K15981 CYP125A; cholest-4-en-3-one 26-monooxygenase [EC:1.14.15.29]	B 09111 Xenobiotics biodegradation and metabolism	2	0	2
K15983	K15983 kshB; 3-ketosteroid 9alpha-monooxygenase subunit B [EC:1.14.15.30]	B 09111 Xenobiotics biodegradation and metabolism	2	0	2
K16876	K16876 hmfD; 2-furoate---CoA ligase [EC:6.2.1.31]	B 09111 Xenobiotics biodegradation and metabolism	2	0	2
K16878	K16878 hmfB; 2-furoyl-CoA dehydrogenase FAD binding subunit [EC:1.3.99.8]	B 09111 Xenobiotics biodegradation and metabolism	2	0	2
K16879	K16879 hmfC; 2-furoyl-CoA dehydrogenase 2Fe-2S iron sulfur subunit [EC:1.3.99.8]	B 09111 Xenobiotics biodegradation and metabolism	0	2	2
K18248	K18248 andAb; anthranilate 1,2-dioxygenase ferredoxin component	B 09111 Xenobiotics biodegradation and metabolism	2	0	2
K19630	K19630 tsaC1; 4-formylbenzenesulfonate dehydrogenase [EC:1.2.1.62]	B 09111 Xenobiotics biodegradation and metabolism	0	2	2
K21759	K21759 bsdD; vanillate/4-hydroxybenzoate decarboxylase subunit D [EC:4.1.1.- 4.1.1.61]	B 09111 Xenobiotics biodegradation and metabolism	2	0	2
K00079	K00079 CBR1; carbonyl reductase 1 [EC:1.1.1.184 1.1.1.189 1.1.1.197]	B 09111 Xenobiotics biodegradation and metabolism	1	0	1
K00462	K00462 bphC; biphenyl-2,3-diol 1,2-dioxygenase [EC:1.13.11.39]	B 09111 Xenobiotics biodegradation and metabolism	1	0	1
K00462	K00462 bphC; biphenyl-2,3-diol 1,2-dioxygenase [EC:1.13.11.39]	B 09111 Xenobiotics biodegradation and metabolism	1	0	1
K01615	K01615 gcdA; glutaconyl-CoA decarboxylase subunit alpha [EC:7.2.4.5]	B 09111 Xenobiotics biodegradation and metabolism	1	0	1
K01865	K01865 hab; (hydroxyamino)benzene mutase [EC:5.4.4.1]	B 09111 Xenobiotics biodegradation and metabolism	1	0	1
K04072	K04072 adhE; acetaldehyde dehydrogenase / alcohol dehydrogenase [EC:1.2.1.10 1.1.1.1]	B 09111 Xenobiotics biodegradation and metabolism	1	0	1
K04072	K04072 adhE; acetaldehyde dehydrogenase / alcohol dehydrogenase [EC:1.2.1.10 1.1.1.1]	B 09111 Xenobiotics biodegradation and metabolism	1	0	1
K04099	K04099 desB, galA; gallate dioxygenase [EC:1.13.11.57]	B 09111 Xenobiotics biodegradation and metabolism	0	1	1
K04118	K04118 E1.3.1.62; pimeloyl-CoA dehydrogenase [EC:1.3.1.62]	B 09111 Xenobiotics biodegradation and metabolism	0	1	1
K07534	K07534 badK; cyclohex-1-ene-1-carboxyl-CoA hydratase [EC:4.2.1.-]	B 09111 Xenobiotics biodegradation and metabolism	0	1	1
K07545	K07545 bbsG; (R)-benzylsuccinyl-CoA dehydrogenase [EC:1.3.8.3]	B 09111 Xenobiotics biodegradation and metabolism	1	0	1
K10678	K10678 nfsA; nitroreductase [EC:1.-.-.-]	B 09111 Xenobiotics biodegradation and metabolism	0	1	1
K10700	K10700 ebdA; ethylbenzene hydroxylase subunit alpha [EC:1.17.99.2]	B 09111 Xenobiotics biodegradation and metabolism	1	0	1
K11311	K11311 antC; anthranilate 1,2-dioxygenase reductase component [EC:1.18.1.-]	B 09111 Xenobiotics biodegradation and metabolism	1	0	1
K13421	K13421 UMPS; uridine monophosphate synthetase [EC:2.4.2.10 4.1.1.23]	B 09111 Xenobiotics biodegradation and metabolism	1	0	1
K13767	K13767 fadB; enoyl-CoA hydratase [EC:4.2.1.17]	B 09111 Xenobiotics biodegradation and metabolism	1	0	1
K13800	K13800 CMPK1, UMPK; UMP-CMP kinase [EC:2.7.4.14]	B 09111 Xenobiotics biodegradation and metabolism	1	0	1
K14028	K14028 mdh1, mxaF; methanol dehydrogenase (cytochrome c) subunit 1 [EC:1.1.2.7]	B 09111 Xenobiotics biodegradation and metabolism	1	0	1
K15058	K15058 amnA; 2-aminophenol/2-amino-5-chlorophenol 1,6-dioxygenase subunit alpha	B 09111 Xenobiotics biodegradation and metabolism	1	0	1
K15238	K15238 linX; 2,5-dichloro-2,5-cyclohexadiene-1,4-diol dehydrogenase 2 [EC:1.3.1.-]	B 09111 Xenobiotics biodegradation and metabolism	1	0	1
K15243	K15243 tftA; 2,4,5-trichlorophenoxyacetic acid oxygenase 1 [EC:1.14.13.-]	B 09111 Xenobiotics biodegradation and metabolism	1	0	1
K16045	K16045 hsd; 3beta-hydroxy-Delta5-steroid dehydrogenase / steroid Delta-isomerase [EC:1.1.1.145 5.3.3.1]	B 09111 Xenobiotics biodegradation and metabolism	1	0	1
K16046	K16046 CYP142; cholest-4-en-3-one 26-monooxygenase [EC:1.14.15.28]	B 09111 Xenobiotics biodegradation and metabolism	1	0	1
K16244	K16244 dmpM, poxC, tomA2; phenol/toluene 2-monooxygenase (NADH) P2/A2 [EC:1.14.13.244 1.14.13.243]	B 09111 Xenobiotics biodegradation and metabolism	0	1	1
K16244	K16244 dmpM, poxC, tomA2; phenol/toluene 2-monooxygenase (NADH) P2/A2 [EC:1.14.13.244 1.14.13.243]	B 09111 Xenobiotics biodegradation and metabolism	0	1	1
K16244	K16244 dmpM, poxC, tomA2; phenol/toluene 2-monooxygenase (NADH) P2/A2 [EC:1.14.13.244 1.14.13.243]	B 09111 Xenobiotics biodegradation and metabolism	0	1	1
K16880	K16880 hmfE; 2-oxoglutaroyl-CoA hydrolase	B 09111 Xenobiotics biodegradation and metabolism	1	0	1
K18077	K18077 tphA1; terephthalate 1,2-dioxygenase reductase component [EC:1.18.1.-]	B 09111 Xenobiotics biodegradation and metabolism	0	1	1
K18088	K18088 bphAd, bphA4, bphG; biphenyl 2,3-dioxygenase ferredoxin reductase component [EC:1.18.1.3]	B 09111 Xenobiotics biodegradation and metabolism	0	1	1
K18249	K18249 andAa; anthranilate 1,2-dioxygenase ferredoxin reductase component [EC:1.18.1.-]	B 09111 Xenobiotics biodegradation and metabolism	1	0	1
K19515	K19515 bamB; benzoyl-CoA reductase subunit BamB [EC:1.3.-.-]	B 09111 Xenobiotics biodegradation and metabolism	1	0	1
K19516	K19516 bamC; benzoyl-CoA reductase subunit BamC [EC:1.3.-.-]	B 09111 Xenobiotics biodegradation and metabolism	1	0	1
K19629	K19629 tsaD1; 4-(hydroxymethyl)benzenesulfonate dehydrogenase [EC:1.1.1.257]	B 09111 Xenobiotics biodegradation and metabolism	0	1	1
K22363	K22363 etnE; 2-hydroxypropyl-CoM lyase [EC:4.4.1.23]	B 09111 Xenobiotics biodegradation and metabolism	1	0	1
K23352	K23352 gcdD, mmdD; glutaconyl-CoA/methylmalonyl-CoA decarboxylase subunit delta	B 09111 Xenobiotics biodegradation and metabolism	1	0	1

## Sheet: Table S5-B-Upland-0 vs. 30cm
Kegg ID	Kegg Description	Main Metabolic Category	Enriched	Depleted	Total
K01011	K01011 TST, MPST, sseA; thiosulfate/3-mercaptopyruvate sulfurtransferase [EC:2.8.1.1 2.8.1.2]	Sulfur metabolism [PATH:ko00920]	0	21	21
K00640	K00640 cysE; serine O-acetyltransferase [EC:2.3.1.30]	Sulfur metabolism [PATH:ko00920]	3	9	12
K00641	K00641 metX; homoserine O-acetyltransferase/O-succinyltransferase [EC:2.3.1.31 2.3.1.46]	Sulfur metabolism [PATH:ko00920]	2	8	10
K01738	K01738 cysK; cysteine synthase [EC:2.5.1.47]	Sulfur metabolism [PATH:ko00920]	2	8	10
K00958	K00958 sat, met3; sulfate adenylyltransferase [EC:2.7.7.4]	Sulfur metabolism [PATH:ko00920]	0	8	8
K00185	K00185 dmsC; dimethyl sulfoxide reductase membrane subunit	Sulfur metabolism [PATH:ko00920]	4	2	6
K00381	K00381 cysI; sulfite reductase (NADPH) hemoprotein beta-component [EC:1.8.1.2]	Sulfur metabolism [PATH:ko00920]	0	6	6
K01739	K01739 metB; cystathionine gamma-synthase [EC:2.5.1.48]	Sulfur metabolism [PATH:ko00920]	3	3	6
K08352	K08352 phsA, psrA; thiosulfate reductase / polysulfide reductase chain A [EC:1.8.5.5]	Sulfur metabolism [PATH:ko00920]	4	2	6
K10764	K10764 metZ; O-succinylhomoserine sulfhydrylase [EC:2.5.1.-]	Sulfur metabolism [PATH:ko00920]	2	4	6
K00955	K00955 cysNC; bifunctional enzyme CysN/CysC [EC:2.7.7.4 2.7.1.25]	Sulfur metabolism [PATH:ko00920]	0	4	4
K00956	K00956 cysN; sulfate adenylyltransferase subunit 1 [EC:2.7.7.4]	Sulfur metabolism [PATH:ko00920]	4	0	4
K01082	K01082 cysQ, MET22, BPNT1; 3'(2'), 5'-bisphosphate nucleotidase [EC:3.1.3.7]	Sulfur metabolism [PATH:ko00920]	0	4	4
K17218	K17218 sqr; sulfide:quinone oxidoreductase [EC:1.8.5.4]	Sulfur metabolism [PATH:ko00920]	0	4	4
K17224	K17224 soxB; S-sulfosulfanyl-L-cysteine sulfohydrolase [EC:3.1.6.20]	Sulfur metabolism [PATH:ko00920]	3	1	4
K20034	K20034 dmdB; 3-(methylthio)propionyl---CoA ligase [EC:6.2.1.44]	Sulfur metabolism [PATH:ko00920]	0	4	4
K20035	K20035 dmdC; 3-(methylsulfanyl)propanoyl-CoA dehydrogenase [EC:1.3.99.41]	Sulfur metabolism [PATH:ko00920]	0	4	4
K00390	K00390 cysH; phosphoadenosine phosphosulfate reductase [EC:1.8.4.8 1.8.4.10]	Sulfur metabolism [PATH:ko00920]	1	2	3
K02045	K02045 cysA; sulfate/thiosulfate transport system ATP-binding protein [EC:7.3.2.3]	Sulfur metabolism [PATH:ko00920]	0	3	3
K08358	K08358 ttrB; tetrathionate reductase subunit B	Sulfur metabolism [PATH:ko00920]	0	3	3
K15554	K15554 ssuC; sulfonate transport system permease protein	Sulfur metabolism [PATH:ko00920]	0	3	3
K15555	K15555 ssuB; sulfonate transport system ATP-binding protein [EC:7.6.2.14]	Sulfur metabolism [PATH:ko00920]	0	3	3
K17225	K17225 soxC; sulfane dehydrogenase subunit SoxC	Sulfur metabolism [PATH:ko00920]	0	3	3
K17229	K17229 fccB; sulfide dehydrogenase [flavocytochrome c] flavoprotein chain [EC:1.8.2.3]	Sulfur metabolism [PATH:ko00920]	1	2	3
K21307	K21307 soeA; sulfite dehydrogenase (quinone) subunit SoeA [EC:1.8.5.6]	Sulfur metabolism [PATH:ko00920]	0	3	3
K21308	K21308 soeB; sulfite dehydrogenase (quinone) subunit SoeB	Sulfur metabolism [PATH:ko00920]	0	3	3
K21309	K21309 soeC; sulfite dehydrogenase (quinone) subunit SoeC	Sulfur metabolism [PATH:ko00920]	0	3	3
K23163	K23163 sbp; sulfate/thiosulfate transport system substrate-binding protein	Sulfur metabolism [PATH:ko00920]	0	3	3
K00184	K00184 dmsB; dimethyl sulfoxide reductase iron-sulfur subunit	Sulfur metabolism [PATH:ko00920]	2	0	2
K00380	K00380 cysJ; sulfite reductase (NADPH) flavoprotein alpha-component [EC:1.8.1.2]	Sulfur metabolism [PATH:ko00920]	0	2	2
K03119	K03119 tauD; taurine dioxygenase [EC:1.14.11.17]	Sulfur metabolism [PATH:ko00920]	0	2	2
K07306	K07306 dmsA; anaerobic dimethyl sulfoxide reductase subunit A [EC:1.8.5.3]	Sulfur metabolism [PATH:ko00920]	0	2	2
K15765	K15765 tmoF, tbuC, touF; toluene monooxygenase electron transfer component [EC:1.18.1.3]	Sulfur metabolism [PATH:ko00920]	0	2	2
K17222	K17222 soxA; L-cysteine S-thiosulfotransferase [EC:2.8.5.2]	Sulfur metabolism [PATH:ko00920]	2	0	2
K00387	K00387 SUOX; sulfite oxidase [EC:1.8.3.1]	Sulfur metabolism [PATH:ko00920]	0	1	1
K00392	K00392 sir; sulfite reductase (ferredoxin) [EC:1.8.7.1]	Sulfur metabolism [PATH:ko00920]	0	1	1
K00394	K00394 aprA; adenylylsulfate reductase, subunit A [EC:1.8.99.2]	Sulfur metabolism [PATH:ko00920]	0	1	1
K00395	K00395 aprB; adenylylsulfate reductase, subunit B [EC:1.8.99.2]	Sulfur metabolism [PATH:ko00920]	1	0	1
K17223	K17223 soxX; L-cysteine S-thiosulfotransferase [EC:2.8.5.2]	Sulfur metabolism [PATH:ko00920]	0	1	1
K17226	K17226 soxY; sulfur-oxidizing protein SoxY	Sulfur metabolism [PATH:ko00920]	0	1	1
K17227	K17227 soxZ; sulfur-oxidizing protein SoxZ	Sulfur metabolism [PATH:ko00920]	0	1	1
K17228	K17228 sfnG; dimethylsulfone monooxygenase [EC:1.14.14.35]	Sulfur metabolism [PATH:ko00920]	0	1	1
K17230	K17230 fccA; cytochrome subunit of sulfide dehydrogenase	Sulfur metabolism [PATH:ko00920]	0	1	1
K21310	K21310 mddA; methanethiol S-methyltransferase [EC:2.1.1.334]	Sulfur metabolism [PATH:ko00920]	1	0	1
K01915	K01915 glnA, GLUL; glutamine synthetase [EC:6.3.1.2]	Nitrogen metabolism [PATH:ko00910]	18	90	108
K00265	K00265 gltB; glutamate synthase (NADPH) large chain [EC:1.4.1.13]	Nitrogen metabolism [PATH:ko00910]	3	48	51
K00370	K00370 narG, narZ, nxrA; nitrate reductase / nitrite oxidoreductase, alpha subunit [EC:1.7.5.1 1.7.99.-]	Nitrogen metabolism [PATH:ko00910]	18	15	33
K15576	K15576 nrtA, nasF, cynA; nitrate/nitrite transport system substrate-binding protein	Nitrogen metabolism [PATH:ko00910]	6	15	21
K15371	K15371 GDH2; glutamate dehydrogenase [EC:1.4.1.2]	Nitrogen metabolism [PATH:ko00910]	0	20	20
K00261	K00261 GLUD1_2, gdhA; glutamate dehydrogenase (NAD(P)+) [EC:1.4.1.3]	Nitrogen metabolism [PATH:ko00910]	6	12	18
K00371	K00371 narH, narY, nxrB; nitrate reductase / nitrite oxidoreductase, beta subunit [EC:1.7.5.1 1.7.99.-]	Nitrogen metabolism [PATH:ko00910]	0	18	18
K02575	K02575 NRT, narK, nrtP, nasA; MFS transporter, NNP family, nitrate/nitrite transporter	Nitrogen metabolism [PATH:ko00910]	6	12	18
K15577	K15577 nrtB, nasE, cynB; nitrate/nitrite transport system permease protein	Nitrogen metabolism [PATH:ko00910]	3	12	15
K00266	K00266 gltD; glutamate synthase (NADPH) small chain [EC:1.4.1.13]	Nitrogen metabolism [PATH:ko00910]	0	12	12
K00374	K00374 narI, narV; nitrate reductase gamma subunit [EC:1.7.5.1 1.7.99.-]	Nitrogen metabolism [PATH:ko00910]	3	9	12
K00262	K00262 E1.4.1.4, gdhA; glutamate dehydrogenase (NADP+) [EC:1.4.1.4]	Nitrogen metabolism [PATH:ko00910]	0	9	9
K15578	K15578 nrtC, nasD; nitrate/nitrite transport system ATP-binding protein [EC:7.3.2.4]	Nitrogen metabolism [PATH:ko00910]	3	6	9
K01673	K01673 cynT, can; carbonic anhydrase [EC:4.2.1.1]	Nitrogen metabolism [PATH:ko00910]	2	5	7
K00362	K00362 nirB; nitrite reductase (NADH) large subunit [EC:1.7.1.15]	Nitrogen metabolism [PATH:ko00910]	1	5	6
K01455	K01455 E3.5.1.49; formamidase [EC:3.5.1.49]	Nitrogen metabolism [PATH:ko00910]	0	6	6
K00372	K00372 nasA; assimilatory nitrate reductase catalytic subunit [EC:1.7.99.-]	Nitrogen metabolism [PATH:ko00910]	0	5	5
K02586	K02586 nifD; nitrogenase molybdenum-iron protein alpha chain [EC:1.18.6.1]	Nitrogen metabolism [PATH:ko00910]	0	4	4
K00284	K00284 GLU, gltS; glutamate synthase (ferredoxin) [EC:1.4.7.1]	Nitrogen metabolism [PATH:ko00910]	0	3	3
K00363	K00363 nirD; nitrite reductase (NADH) small subunit [EC:1.7.1.15]	Nitrogen metabolism [PATH:ko00910]	0	3	3
K00926	K00926 arcC; carbamate kinase [EC:2.7.2.2]	Nitrogen metabolism [PATH:ko00910]	3	0	3
K04561	K04561 norB; nitric oxide reductase subunit B [EC:1.7.2.5]	Nitrogen metabolism [PATH:ko00910]	1	2	3
K00368	K00368 nirK; nitrite reductase (NO-forming) [EC:1.7.2.1]	Nitrogen metabolism [PATH:ko00910]	2	0	2
K00376	K00376 nosZ; nitrous-oxide reductase [EC:1.7.2.4]	Nitrogen metabolism [PATH:ko00910]	1	1	2
K03385	K03385 nrfA; nitrite reductase (cytochrome c-552) [EC:1.7.2.2]	Nitrogen metabolism [PATH:ko00910]	0	2	2
K10944	K10944 pmoA-amoA; methane/ammonia monooxygenase subunit A [EC:1.14.18.3 1.14.99.39]	Nitrogen metabolism [PATH:ko00910]	0	2	2
K00459	K00459 ncd2, npd; nitronate monooxygenase [EC:1.13.12.16]	Nitrogen metabolism [PATH:ko00910]	0	1	1
K02567	K02567 napA; nitrate reductase (cytochrome) [EC:1.9.6.1]	Nitrogen metabolism [PATH:ko00910]	1	0	1
K15864	K15864 nirS; nitrite reductase (NO-forming) / hydroxylamine reductase [EC:1.7.2.1 1.7.99.1]	Nitrogen metabolism [PATH:ko00910]	0	1	1
K01895	K01895 ACSS1_2, acs; acetyl-CoA synthetase [EC:6.2.1.1]	Methane metabolism [PATH:ko00680]	14	63	77
K00600	K00600 glyA, SHMT; glycine hydroxymethyltransferase [EC:2.1.2.1]	Methane metabolism [PATH:ko00680]	18	36	54
K21071	K21071 pfk, pfp; ATP-dependent phosphofructokinase / diphosphate-dependent phosphofructokinase [EC:2.7.1.11 2.7.1.90]	Methane metabolism [PATH:ko00680]	10	35	45
K00831	K00831 serC, PSAT1; phosphoserine aminotransferase [EC:2.6.1.52]	Methane metabolism [PATH:ko00680]	10	30	40
K00058	K00058 serA, PHGDH; D-3-phosphoglycerate dehydrogenase / 2-oxoglutarate reductase [EC:1.1.1.95 1.1.1.399]	Methane metabolism [PATH:ko00680]	0	36	36
K01689	K01689 ENO, eno; enolase [EC:4.2.1.11]	Methane metabolism [PATH:ko00680]	0	36	36
K00024	K00024 mdh; malate dehydrogenase [EC:1.1.1.37]	Methane metabolism [PATH:ko00680]	0	35	35
K01595	K01595 ppc; phosphoenolpyruvate carboxylase [EC:4.1.1.31]	Methane metabolism [PATH:ko00680]	8	20	28
K01624	K01624 FBA, fbaA; fructose-bisphosphate aldolase, class II [EC:4.1.2.13]	Methane metabolism [PATH:ko00680]	0	25	25
K00830	K00830 AGXT; alanine-glyoxylate transaminase / serine-glyoxylate transaminase / serine-pyruvate transaminase [EC:2.6.1.44 2.6.1.45 2.6.1.51]	Methane metabolism [PATH:ko00680]	0	24	24
K01007	K01007 pps, ppsA; pyruvate, water dikinase [EC:2.7.9.2]	Methane metabolism [PATH:ko00680]	4	20	24
K01834	K01834 PGAM, gpmA; 2,3-bisphosphoglycerate-dependent phosphoglycerate mutase [EC:5.4.2.11]	Methane metabolism [PATH:ko00680]	0	21	21
K00123	K00123 fdoG, fdhF, fdwA; formate dehydrogenase major subunit [EC:1.17.1.9]	Methane metabolism [PATH:ko00680]	0	20	20
K00925	K00925 ackA; acetate kinase [EC:2.7.2.1]	Methane metabolism [PATH:ko00680]	0	20	20
K15634	K15634 gpmB; 2,3-bisphosphoglycerate-dependent phosphoglycerate mutase [EC:5.4.2.11]	Methane metabolism [PATH:ko00680]	3	12	15
K00625	K00625 E2.3.1.8, pta; phosphate acetyltransferase [EC:2.3.1.8]	Methane metabolism [PATH:ko00680]	0	10	10
K11529	K11529 gck, gckA, GLYCTK; glycerate 2-kinase [EC:2.7.1.165]	Methane metabolism [PATH:ko00680]	0	10	10
K01623	K01623 ALDO; fructose-bisphosphate aldolase, class I [EC:4.1.2.13]	Methane metabolism [PATH:ko00680]	0	9	9
K03841	K03841 FBP, fbp; fructose-1,6-bisphosphatase I [EC:3.1.3.11]	Methane metabolism [PATH:ko00680]	9	0	9
K15633	K15633 gpmI; 2,3-bisphosphoglycerate-independent phosphoglycerate mutase [EC:5.4.2.12]	Methane metabolism [PATH:ko00680]	0	9	9
K00169	K00169 porA; pyruvate ferredoxin oxidoreductase alpha subunit [EC:1.2.7.1]	Methane metabolism [PATH:ko00680]	0	8	8
K00124	K00124 fdoH, fdsB; formate dehydrogenase iron-sulfur subunit	Methane metabolism [PATH:ko00680]	0	6	6
K01079	K01079 serB, PSPH; phosphoserine phosphatase [EC:3.1.3.3]	Methane metabolism [PATH:ko00680]	0	6	6
K01086	K01086 fbp-SEBP; fructose-1,6-bisphosphatase I / sedoheptulose-1,7-bisphosphatase [EC:3.1.3.11 3.1.3.37]	Methane metabolism [PATH:ko00680]	0	5	5
K02446	K02446 glpX; fructose-1,6-bisphosphatase II [EC:3.1.3.11]	Methane metabolism [PATH:ko00680]	0	5	5
K03389	K03389 hdrB2; heterodisulfide reductase subunit B2 [EC:1.8.7.3 1.8.98.4 1.8.98.5 1.8.98.6]	Methane metabolism [PATH:ko00680]	0	4	4
K10945	K10945 pmoB-amoB; methane/ammonia monooxygenase subunit B	Methane metabolism [PATH:ko00680]	0	4	4
K22515	K22515 fdwB; formate dehydrogenase beta subunit [EC:1.17.1.9]	Methane metabolism [PATH:ko00680]	0	4	4
K00320	K00320 mer; 5,10-methylenetetrahydromethanopterin reductase [EC:1.5.98.2]	Methane metabolism [PATH:ko00680]	1	2	3
K00126	K00126 fdsD; formate dehydrogenase subunit delta [EC:1.17.1.9]	Methane metabolism [PATH:ko00680]	0	2	2
K00127	K00127 fdoI, fdsG; formate dehydrogenase subunit gamma	Methane metabolism [PATH:ko00680]	0	2	2
K02203	K02203 thrH; phosphoserine / homoserine phosphotransferase [EC:3.1.3.3 2.7.1.39]	Methane metabolism [PATH:ko00680]	0	2	2
K08692	K08692 mtkB; malate-CoA ligase subunit alpha [EC:6.2.1.9]	Methane metabolism [PATH:ko00680]	0	2	2
K10946	K10946 pmoC-amoC; methane/ammonia monooxygenase subunit C	Methane metabolism [PATH:ko00680]	0	2	2
K15022	K15022 fdhB; formate dehydrogenase (NADP+) beta subunit [EC:1.17.1.10]	Methane metabolism [PATH:ko00680]	0	2	2
K22082	K22082 mgsB; methylamine---glutamate N-methyltransferase subunit B [EC:2.1.1.21]	Methane metabolism [PATH:ko00680]	0	2	2
K22083	K22083 mgsC; methylamine---glutamate N-methyltransferase subunit C [EC:2.1.1.21]	Methane metabolism [PATH:ko00680]	0	2	2
K22305	K22305 psp; phosphoserine phosphatase [EC:3.1.3.3]	Methane metabolism [PATH:ko00680]	0	2	2
K03388	K03388 hdrA2; heterodisulfide reductase subunit A2 [EC:1.8.7.3 1.8.98.4 1.8.98.5 1.8.98.6]	Methane metabolism [PATH:ko00680]	0	1	1
K08685	K08685 qhpA; quinohemoprotein amine dehydrogenase [EC:1.4.9.1]	Methane metabolism [PATH:ko00680]	0	1	1
K11212	K11212 cofD; LPPG:FO 2-phospho-L-lactate transferase [EC:2.7.8.28]	Methane metabolism [PATH:ko00680]	0	1	1
K15228	K15228 mauA; methylamine dehydrogenase light chain [EC:1.4.9.1]	Methane metabolism [PATH:ko00680]	0	1	1
K15229	K15229 mauB; methylamine dehydrogenase heavy chain [EC:1.4.9.1]	Methane metabolism [PATH:ko00680]	0	1	1
K22086	K22086 mgdC; methylglutamate dehydrogenase subunit C [EC:1.5.99.5]	Methane metabolism [PATH:ko00680]	0	1	1
K00626	K00626 ACAT, atoB; acetyl-CoA C-acetyltransferase [EC:2.3.1.9]	09111 Xenobiotics biodegradation and metabolism	26	182	208
K00799	K00799 GST, gst; glutathione S-transferase [EC:2.5.1.18]	09111 Xenobiotics biodegradation and metabolism	13	195	208
K01692	K01692 paaF, echA; enoyl-CoA hydratase [EC:4.2.1.17]	09111 Xenobiotics biodegradation and metabolism	0	130	130
K00128	K00128 ALDH; aldehyde dehydrogenase (NAD+) [EC:1.2.1.3]	09111 Xenobiotics biodegradation and metabolism	0	128	128
K05549	K05549 benA-xylX; benzoate/toluate 1,2-dioxygenase subunit alpha [EC:1.14.12.10 1.14.12.-]	09111 Xenobiotics biodegradation and metabolism	0	90	90
K00274	K00274 MAO, aofH; monoamine oxidase [EC:1.4.3.4]	09111 Xenobiotics biodegradation and metabolism	28	56	84
K03782	K03782 katG; catalase-peroxidase [EC:1.11.1.21]	09111 Xenobiotics biodegradation and metabolism	4	44	48
K01782	K01782 fadJ; 3-hydroxyacyl-CoA dehydrogenase / enoyl-CoA hydratase / 3-hydroxybutyryl-CoA epimerase [EC:1.1.1.35 4.2.1.17 5.1.2.3]	09111 Xenobiotics biodegradation and metabolism	22	22	44
K07516	K07516 fadN; 3-hydroxyacyl-CoA dehydrogenase [EC:1.1.1.35]	09111 Xenobiotics biodegradation and metabolism	0	36	36
K01426	K01426 E3.5.1.4, amiE; amidase [EC:3.5.1.4]	09111 Xenobiotics biodegradation and metabolism	0	35	35
K01951	K01951 guaA, GMPS; GMP synthase (glutamine-hydrolysing) [EC:6.3.5.2]	09111 Xenobiotics biodegradation and metabolism	3	30	33
K00632	K00632 fadA, fadI; acetyl-CoA acyltransferase [EC:2.3.1.16]	09111 Xenobiotics biodegradation and metabolism	0	30	30
K00074	K00074 paaH, hbd, fadB, mmgB; 3-hydroxybutyryl-CoA dehydrogenase [EC:1.1.1.157]	09111 Xenobiotics biodegradation and metabolism	3	21	24
K05550	K05550 benB-xylY; benzoate/toluate 1,2-dioxygenase subunit beta [EC:1.14.12.10 1.14.12.-]	09111 Xenobiotics biodegradation and metabolism	0	21	21
K00252	K00252 GCDH, gcdH; glutaryl-CoA dehydrogenase [EC:1.3.8.6]	09111 Xenobiotics biodegradation and metabolism	4	16	20
K00940	K00940 ndk, NME; nucleoside-diphosphate kinase [EC:2.7.4.6]	09111 Xenobiotics biodegradation and metabolism	5	15	20
K03186	K03186 ubiX, bsdB, PAD1; flavin prenyltransferase [EC:2.5.1.129]	09111 Xenobiotics biodegradation and metabolism	0	20	20
K00088	K00088 IMPDH, guaB; IMP dehydrogenase [EC:1.1.1.205]	09111 Xenobiotics biodegradation and metabolism	6	12	18
K00446	K00446 dmpB, xylE; catechol 2,3-dioxygenase [EC:1.13.11.2]	09111 Xenobiotics biodegradation and metabolism	0	16	16
K00114	K00114 exaA; alcohol dehydrogenase (cytochrome c) [EC:1.1.2.8]	09111 Xenobiotics biodegradation and metabolism	0	15	15
K01061	K01061 E3.1.1.45; carboxymethylenebutenolidase [EC:3.1.1.45]	09111 Xenobiotics biodegradation and metabolism	3	12	15
K16319	K16319 andAc; anthranilate 1,2-dioxygenase large subunit [EC:1.14.12.1]	09111 Xenobiotics biodegradation and metabolism	0	15	15
K01457	K01457 atzF; allophanate hydrolase [EC:3.5.1.54]	09111 Xenobiotics biodegradation and metabolism	0	14	14
K00121	K00121 frmA, ADH5, adhC; S-(hydroxymethyl)glutathione dehydrogenase / alcohol dehydrogenase [EC:1.1.1.284 1.1.1.1]	09111 Xenobiotics biodegradation and metabolism	0	11	11
K01825	K01825 fadB; 3-hydroxyacyl-CoA dehydrogenase / enoyl-CoA hydratase / 3-hydroxybutyryl-CoA epimerase / enoyl-CoA isomerase [EC:1.1.1.35 4.2.1.17 5.1.2.3 5.3.3.8]	09111 Xenobiotics biodegradation and metabolism	0	11	11
K01501	K01501 E3.5.5.1; nitrilase [EC:3.5.5.1]	09111 Xenobiotics biodegradation and metabolism	0	10	10
K14731	K14731 mlhB, chnC; epsilon-lactone hydrolase [EC:3.1.1.83]	09111 Xenobiotics biodegradation and metabolism	2	8	10
K00001	K00001 E1.1.1.1, adh; alcohol dehydrogenase [EC:1.1.1.1]	09111 Xenobiotics biodegradation and metabolism	0	9	9
K10216	K10216 dmpD, xylF; 2-hydroxymuconate-semialdehyde hydrolase [EC:3.7.1.9]	09111 Xenobiotics biodegradation and metabolism	0	9	9
K13953	K13953 adhP; alcohol dehydrogenase, propanol-preferring [EC:1.1.1.1]	09111 Xenobiotics biodegradation and metabolism	0	9	9
K01428	K01428 ureC; urease subunit alpha [EC:3.5.1.5]	09111 Xenobiotics biodegradation and metabolism	0	8	8
K01856	K01856 catB; muconate cycloisomerase [EC:5.5.1.1]	09111 Xenobiotics biodegradation and metabolism	0	8	8
K02554	K02554 mhpD; 2-keto-4-pentenoate hydratase [EC:4.2.1.80]	09111 Xenobiotics biodegradation and metabolism	0	8	8
K05797	K05797 pchF; 4-cresol dehydrogenase (hydroxylating) flavoprotein subunit [EC:1.17.9.1]	09111 Xenobiotics biodegradation and metabolism	1	7	8
K00496	K00496 alkB1_2, alkM; alkane 1-monooxygenase [EC:1.14.15.3]	09111 Xenobiotics biodegradation and metabolism	0	6	6
K00758	K00758 deoA, TYMP; thymidine phosphorylase [EC:2.4.2.4]	09111 Xenobiotics biodegradation and metabolism	0	6	6
K01075	K01075 E3.1.2.23; 4-hydroxybenzoyl-CoA thioesterase [EC:3.1.2.23]	09111 Xenobiotics biodegradation and metabolism	0	6	6
K01429	K01429 ureB; urease subunit beta [EC:3.5.1.5]	09111 Xenobiotics biodegradation and metabolism	0	6	6
K01430	K01430 ureA; urease subunit gamma [EC:3.5.1.5]	09111 Xenobiotics biodegradation and metabolism	0	6	6
K01520	K01520 dut, DUT; dUTP pyrophosphatase [EC:3.6.1.23]	09111 Xenobiotics biodegradation and metabolism	3	3	6
K01941	K01941 E6.3.4.6; urea carboxylase [EC:6.3.4.6]	09111 Xenobiotics biodegradation and metabolism	2	4	6
K04101	K04101 ligB; protocatechuate 4,5-dioxygenase, beta chain [EC:1.13.11.8]	09111 Xenobiotics biodegradation and metabolism	0	6	6
K10217	K10217 dmpC, xylG, praB; aminomuconate-semialdehyde/2-hydroxymuconate-6-semialdehyde dehydrogenase [EC:1.2.1.32 1.2.1.85]	09111 Xenobiotics biodegradation and metabolism	0	6	6
K10621	K10621 cmtC, dhbA; 2,3-dihydroxy-p-cumate/2,3-dihydroxybenzoate 3,4-dioxygenase [EC:1.13.11.- 1.13.11.14]	09111 Xenobiotics biodegradation and metabolism	0	6	6
K10808	K10808 RRM2; ribonucleoside-diphosphate reductase subunit M2 [EC:1.17.4.1]	09111 Xenobiotics biodegradation and metabolism	6	0	6
K11180	K11180 dsrA; dissimilatory sulfite reductase alpha subunit [EC:1.8.99.5]	09111 Xenobiotics biodegradation and metabolism	4	2	6
K18365	K18365 bphI, xylK, nahM, tesG; 4-hydroxy-2-oxovalerate/4-hydroxy-2-oxohexanoate aldolase [EC:4.1.3.39 4.1.3.43]	09111 Xenobiotics biodegradation and metabolism	0	6	6
K01464	K01464 DPYS, dht, hydA; dihydropyrimidinase [EC:3.5.2.2]	09111 Xenobiotics biodegradation and metabolism	0	5	5
K10807	K10807 RRM1; ribonucleoside-diphosphate reductase subunit M1 [EC:1.17.4.1]	09111 Xenobiotics biodegradation and metabolism	5	0	5
K18366	K18366 bphJ, xylQ, nahO, tesF; acetaldehyde/propanal dehydrogenase [EC:1.2.1.10 1.2.1.87]	09111 Xenobiotics biodegradation and metabolism	0	5	5
K00055	K00055 E1.1.1.90; aryl-alcohol dehydrogenase [EC:1.1.1.90]	09111 Xenobiotics biodegradation and metabolism	0	4	4
K00449	K00449 pcaH; protocatechuate 3,4-dioxygenase, beta subunit [EC:1.13.11.3]	09111 Xenobiotics biodegradation and metabolism	0	4	4
K01039	K01039 gctA; glutaconate CoA-transferase, subunit A [EC:2.8.3.12]	09111 Xenobiotics biodegradation and metabolism	0	4	4
K01519	K01519 rdgB, ITPA; XTP/dITP diphosphohydrolase [EC:3.6.1.66]	09111 Xenobiotics biodegradation and metabolism	0	4	4
K01560	K01560 E3.8.1.2; 2-haloacid dehalogenase [EC:3.8.1.2]	09111 Xenobiotics biodegradation and metabolism	0	4	4
K01607	K01607 pcaC; 4-carboxymuconolactone decarboxylase [EC:4.1.1.44]	09111 Xenobiotics biodegradation and metabolism	0	4	4
K05600	K05600 antB; anthranilate 1,2-dioxygenase (deaminating, decarboxylating) small subunit [EC:1.14.12.1]	09111 Xenobiotics biodegradation and metabolism	0	4	4
K20509	K20509 madB, oadB, gcdB, mmdB; carboxybiotin decarboxylase [EC:7.2.4.1]	09111 Xenobiotics biodegradation and metabolism	0	4	4
K00198	K00198 cooS, acsA; anaerobic carbon-monoxide dehydrogenase catalytic subunit [EC:1.2.7.4]	09111 Xenobiotics biodegradation and metabolism	0	3	3
K01026	K01026 pct; propionate CoA-transferase [EC:2.8.3.1]	09111 Xenobiotics biodegradation and metabolism	0	3	3
K01055	K01055 pcaD; 3-oxoadipate enol-lactonase [EC:3.1.1.24]	09111 Xenobiotics biodegradation and metabolism	0	3	3
K04116	K04116 aliA; cyclohexanecarboxylate-CoA ligase [EC:6.2.1.-]	09111 Xenobiotics biodegradation and metabolism	0	3	3
K05783	K05783 benD-xylL; dihydroxycyclohexadiene carboxylate dehydrogenase [EC:1.3.1.25 1.3.1.-]	09111 Xenobiotics biodegradation and metabolism	0	3	3
K05784	K05784 benC-xylZ; benzoate/toluate 1,2-dioxygenase reductase component [EC:1.18.1.-]	09111 Xenobiotics biodegradation and metabolism	0	3	3
K07536	K07536 badI; 2-ketocyclohexanecarboxyl-CoA hydrolase [EC:3.1.2.-]	09111 Xenobiotics biodegradation and metabolism	0	3	3
K10215	K10215 ethA; monooxygenase [EC:1.14.13.-]	09111 Xenobiotics biodegradation and metabolism	0	3	3
K16050	K16050 hsaD; 4,5:9,10-diseco-3-hydroxy-5,9,17-trioxoandrosta-1(10),2-diene-4-oate hydrolase [EC:3.7.1.17]	09111 Xenobiotics biodegradation and metabolism	0	3	3
K18364	K18364 bphH, xylJ, tesE; 2-oxopent-4-enoate/cis-2-oxohex-4-enoate hydratase [EC:4.2.1.80 4.2.1.132]	09111 Xenobiotics biodegradation and metabolism	0	3	3
K23359	K23359 biuH; biuret amidohydrolase [EC:3.5.1.84]	09111 Xenobiotics biodegradation and metabolism	0	3	3
K00760	K00760 hprT, hpt, HPRT1; hypoxanthine phosphoribosyltransferase [EC:2.4.2.8]	09111 Xenobiotics biodegradation and metabolism	0	2	2
K01512	K01512 acyP; acylphosphatase [EC:3.6.1.7]	09111 Xenobiotics biodegradation and metabolism	2	0	2
K01561	K01561 dehH; haloacetate dehalogenase [EC:3.8.1.3]	09111 Xenobiotics biodegradation and metabolism	0	2	2
K01563	K01563 dhaA; haloalkane dehalogenase [EC:3.8.1.5]	09111 Xenobiotics biodegradation and metabolism	0	2	2
K01576	K01576 mdlC; benzoylformate decarboxylase [EC:4.1.1.7]	09111 Xenobiotics biodegradation and metabolism	0	2	2
K02591	K02591 nifK; nitrogenase molybdenum-iron protein beta chain [EC:1.18.6.1]	09111 Xenobiotics biodegradation and metabolism	2	0	2
K03333	K03333 choD; cholesterol oxidase [EC:1.1.3.6]	09111 Xenobiotics biodegradation and metabolism	0	2	2
K04110	K04110 badA; benzoate-CoA ligase [EC:6.2.1.25]	09111 Xenobiotics biodegradation and metabolism	0	2	2
K05898	K05898 kstD; 3-oxosteroid 1-dehydrogenase [EC:1.3.99.4]	09111 Xenobiotics biodegradation and metabolism	0	2	2
K07535	K07535 badH; 2-hydroxycyclohexanecarboxyl-CoA dehydrogenase [EC:1.1.1.-]	09111 Xenobiotics biodegradation and metabolism	0	2	2
K09461	K09461 E1.14.13.40; anthraniloyl-CoA monooxygenase [EC:1.14.13.40]	09111 Xenobiotics biodegradation and metabolism	1	1	2
K10619	K10619 cmtAb; p-cumate 2,3-dioxygenase subunit alpha [EC:1.14.12.25]	09111 Xenobiotics biodegradation and metabolism	0	2	2
K10680	K10680 nemA; N-ethylmaleimide reductase [EC:1.-.-.-]	09111 Xenobiotics biodegradation and metabolism	1	1	2
K11181	K11181 dsrB; dissimilatory sulfite reductase beta subunit [EC:1.8.99.5]	09111 Xenobiotics biodegradation and metabolism	0	2	2
K14584	K14584 nahD; 2-hydroxychromene-2-carboxylate isomerase [EC:5.99.1.4]	09111 Xenobiotics biodegradation and metabolism	0	2	2
K14748	K14748 etbAa; ethylbenzene dioxygenase subunit alpha [EC:1.14.12.-]	09111 Xenobiotics biodegradation and metabolism	0	2	2
K15512	K15512 boxB; benzoyl-CoA 2,3-epoxidase subunit B [EC:1.14.13.208]	09111 Xenobiotics biodegradation and metabolism	0	2	2
K15513	K15513 boxC; benzoyl-CoA-dihydrodiol lyase [EC:4.1.2.44]	09111 Xenobiotics biodegradation and metabolism	0	2	2
K16874	K16874 hmfF; 2,5-furandicarboxylate decarboxylase 1	09111 Xenobiotics biodegradation and metabolism	0	2	2
K18067	K18067 pht4; phthalate 4,5-cis-dihydrodiol dehydrogenase [EC:1.3.1.64]	09111 Xenobiotics biodegradation and metabolism	0	2	2
K18199	K18199 inhA; cyclohexyl-isocyanide hydratase [EC:4.2.1.103]	09111 Xenobiotics biodegradation and metabolism	0	2	2
K19837	K19837 atzE; 1-carboxybiuret hydrolase [EC:3.5.1.131]	09111 Xenobiotics biodegradation and metabolism	0	2	2
K00481	K00481 pobA; p-hydroxybenzoate 3-monooxygenase [EC:1.14.13.2]	09111 Xenobiotics biodegradation and metabolism	0	1	1
K01857	K01857 pcaB; 3-carboxy-cis,cis-muconate cycloisomerase [EC:5.5.1.2]	09111 Xenobiotics biodegradation and metabolism	0	1	1
K04112	K04112 bcrC, badD; benzoyl-CoA reductase subunit C [EC:1.3.7.8]	09111 Xenobiotics biodegradation and metabolism	0	1	1
K04113	K04113 bcrB, badE; benzoyl-CoA reductase subunit B [EC:1.3.7.8]	09111 Xenobiotics biodegradation and metabolism	0	1	1
K04114	K04114 bcrA, badF; benzoyl-CoA reductase subunit A [EC:1.3.7.8]	09111 Xenobiotics biodegradation and metabolism	0	1	1
K04115	K04115 bcrD, badG; benzoyl-CoA reductase subunit D [EC:1.3.7.8]	09111 Xenobiotics biodegradation and metabolism	0	1	1
K04117	K04117 aliB; cyclohexanecarboxyl-CoA dehydrogenase [EC:1.3.99.-]	09111 Xenobiotics biodegradation and metabolism	0	1	1
K06912	K06912 tfdA; alpha-ketoglutarate-dependent 2,4-dichlorophenoxyacetate dioxygenase [EC:1.14.11.-]	09111 Xenobiotics biodegradation and metabolism	0	1	1
K07537	K07537 dch; cyclohexa-1,5-dienecarbonyl-CoA hydratase [EC:4.2.1.100]	09111 Xenobiotics biodegradation and metabolism	0	1	1
K07823	K07823 pcaF; 3-oxoadipyl-CoA thiolase [EC:2.3.1.174]	09111 Xenobiotics biodegradation and metabolism	0	1	1
K08295	K08295 abmG; 2-aminobenzoate-CoA ligase [EC:6.2.1.32]	09111 Xenobiotics biodegradation and metabolism	0	1	1
K10220	K10220 ligJ; 4-oxalmesaconate hydratase [EC:4.2.1.83]	09111 Xenobiotics biodegradation and metabolism	0	1	1
K10620	K10620 cmtB; 2,3-dihydroxy-2,3-dihydro-p-cumate dehydrogenase [EC:1.3.1.58]	09111 Xenobiotics biodegradation and metabolism	0	1	1
K14749	K14749 etbAb; ethylbenzene dioxygenase subunit beta [EC:1.14.12.-]	09111 Xenobiotics biodegradation and metabolism	0	1	1
K15060	K15060 ligXa; 5,5'-dehydrodivanillate O-demethylase oxygenase subunit [EC:1.14.13.-]	09111 Xenobiotics biodegradation and metabolism	0	1	1
K15511	K15511 boxA; benzoyl-CoA 2,3-epoxidase subunit A [EC:1.14.13.208]	09111 Xenobiotics biodegradation and metabolism	0	1	1
K16047	K16047 hsaA; 3-hydroxy-9,10-secoandrosta-1,3,5(10)-triene-9,17-dione monooxygenase [EC:1.14.14.12]	09111 Xenobiotics biodegradation and metabolism	0	1	1
K16173	K16173 acd; glutaryl-CoA dehydrogenase (non-decarboxylating) [EC:1.3.99.32]	09111 Xenobiotics biodegradation and metabolism	0	1	1
K16320	K16320 andAd; anthranilate 1,2-dioxygenase small subunit [EC:1.14.12.1]	09111 Xenobiotics biodegradation and metabolism	0	1	1
K18068	K18068 pht3; phthalate 4,5-dioxygenase [EC:1.14.12.7]	09111 Xenobiotics biodegradation and metabolism	0	1	1
K19515	K19515 bamB; benzoyl-CoA reductase subunit BamB [EC:1.3.-.-]	09111 Xenobiotics biodegradation and metabolism	0	1	1
K22270	K22270 nagX; 3-hydroxybenzoate 6-monooxygenase [EC:1.14.13.24]	09111 Xenobiotics biodegradation and metabolism	0	1	1
K22958	K22958 lpdC; gallate decarboxylase subunit C [EC:4.1.1.59]	09111 Xenobiotics biodegradation and metabolism	0	1	1

## Sheet: Table S5-C-Wetland-0 vs. 30cm
Kegg ID	Kegg Description	Main Metabolic Category	Enriched	Depleted	Total
K01011	K01011 TST, MPST, sseA; thiosulfate/3-mercaptopyruvate sulfurtransferase [EC:2.8.1.1 2.8.1.2]	Sulfur metabolism [PATH:ko00920]	9	9	18
K00955	K00955 cysNC; bifunctional enzyme CysN/CysC [EC:2.7.7.4 2.7.1.25]	Sulfur metabolism [PATH:ko00920]	12	0	12
K00957	K00957 cysD; sulfate adenylyltransferase subunit 2 [EC:2.7.7.4]	Sulfur metabolism [PATH:ko00920]	8	0	8
K00958	K00958 sat, met3; sulfate adenylyltransferase [EC:2.7.7.4]	Sulfur metabolism [PATH:ko00920]	8	0	8
K01738	K01738 cysK; cysteine synthase [EC:2.5.1.47]	Sulfur metabolism [PATH:ko00920]	8	0	8
K00185	K00185 dmsC; dimethyl sulfoxide reductase membrane subunit	Sulfur metabolism [PATH:ko00920]	6	0	6
K00641	K00641 metX; homoserine O-acetyltransferase/O-succinyltransferase [EC:2.3.1.31 2.3.1.46]	Sulfur metabolism [PATH:ko00920]	4	2	6
K15553	K15553 ssuA; sulfonate transport system substrate-binding protein	Sulfur metabolism [PATH:ko00920]	0	6	6
K00956	K00956 cysN; sulfate adenylyltransferase subunit 1 [EC:2.7.7.4]	Sulfur metabolism [PATH:ko00920]	4	0	4
K03119	K03119 tauD; taurine dioxygenase [EC:1.14.11.17]	Sulfur metabolism [PATH:ko00920]	4	0	4
K07306	K07306 dmsA; anaerobic dimethyl sulfoxide reductase subunit A [EC:1.8.5.3]	Sulfur metabolism [PATH:ko00920]	4	0	4
K00394	K00394 aprA; adenylylsulfate reductase, subunit A [EC:1.8.99.2]	Sulfur metabolism [PATH:ko00920]	3	0	3
K01739	K01739 metB; cystathionine gamma-synthase [EC:2.5.1.48]	Sulfur metabolism [PATH:ko00920]	3	0	3
K02045	K02045 cysA; sulfate/thiosulfate transport system ATP-binding protein [EC:7.3.2.3]	Sulfur metabolism [PATH:ko00920]	3	0	3
K02046	K02046 cysU; sulfate/thiosulfate transport system permease protein	Sulfur metabolism [PATH:ko00920]	3	0	3
K08358	K08358 ttrB; tetrathionate reductase subunit B	Sulfur metabolism [PATH:ko00920]	3	0	3
K15555	K15555 ssuB; sulfonate transport system ATP-binding protein [EC:7.6.2.14]	Sulfur metabolism [PATH:ko00920]	0	3	3
K20035	K20035 dmdC; 3-(methylsulfanyl)propanoyl-CoA dehydrogenase [EC:1.3.99.41]	Sulfur metabolism [PATH:ko00920]	2	1	3
K23163	K23163 sbp; sulfate/thiosulfate transport system substrate-binding protein	Sulfur metabolism [PATH:ko00920]	3	0	3
K00392	K00392 sir; sulfite reductase (ferredoxin) [EC:1.8.7.1]	Sulfur metabolism [PATH:ko00920]	2	0	2
K00395	K00395 aprB; adenylylsulfate reductase, subunit B [EC:1.8.99.2]	Sulfur metabolism [PATH:ko00920]	2	0	2
K08354	K08354 phsC; thiosulfate reductase cytochrome b subunit	Sulfur metabolism [PATH:ko00920]	2	0	2
K17225	K17225 soxC; sulfane dehydrogenase subunit SoxC	Sulfur metabolism [PATH:ko00920]	2	0	2
K20034	K20034 dmdB; 3-(methylthio)propionyl---CoA ligase [EC:6.2.1.44]	Sulfur metabolism [PATH:ko00920]	2	0	2
K21307	K21307 soeA; sulfite dehydrogenase (quinone) subunit SoeA [EC:1.8.5.6]	Sulfur metabolism [PATH:ko00920]	1	1	2
K00380	K00380 cysJ; sulfite reductase (NADPH) flavoprotein alpha-component [EC:1.8.1.2]	Sulfur metabolism [PATH:ko00920]	0	1	1
K00381	K00381 cysI; sulfite reductase (NADPH) hemoprotein beta-component [EC:1.8.1.2]	Sulfur metabolism [PATH:ko00920]	1	0	1
K00390	K00390 cysH; phosphoadenosine phosphosulfate reductase [EC:1.8.4.8 1.8.4.10]	Sulfur metabolism [PATH:ko00920]	1	0	1
K17218	K17218 sqr; sulfide:quinone oxidoreductase [EC:1.8.5.4]	Sulfur metabolism [PATH:ko00920]	1	0	1
K17222	K17222 soxA; L-cysteine S-thiosulfotransferase [EC:2.8.5.2]	Sulfur metabolism [PATH:ko00920]	1	0	1
K17223	K17223 soxX; L-cysteine S-thiosulfotransferase [EC:2.8.5.2]	Sulfur metabolism [PATH:ko00920]	1	0	1
K17224	K17224 soxB; S-sulfosulfanyl-L-cysteine sulfohydrolase [EC:3.1.6.20]	Sulfur metabolism [PATH:ko00920]	1	0	1
K21309	K21309 soeC; sulfite dehydrogenase (quinone) subunit SoeC	Sulfur metabolism [PATH:ko00920]	1	0	1
K21310	K21310 mddA; methanethiol S-methyltransferase [EC:2.1.1.334]	Sulfur metabolism [PATH:ko00920]	1	0	1
K01915	K01915 glnA, GLUL; glutamine synthetase [EC:6.3.1.2]	Nitrogen metabolism [PATH:ko00910]	45	18	63
K00265	K00265 gltB; glutamate synthase (NADPH) large chain [EC:1.4.1.13]	Nitrogen metabolism [PATH:ko00910]	21	3	24
K00370	K00370 narG, narZ, nxrA; nitrate reductase / nitrite oxidoreductase, alpha subunit [EC:1.7.5.1 1.7.99.-]	Nitrogen metabolism [PATH:ko00910]	12	0	12
K00374	K00374 narI, narV; nitrate reductase gamma subunit [EC:1.7.5.1 1.7.99.-]	Nitrogen metabolism [PATH:ko00910]	12	0	12
K00266	K00266 gltD; glutamate synthase (NADPH) small chain [EC:1.4.1.13]	Nitrogen metabolism [PATH:ko00910]	10	0	10
K00262	K00262 E1.4.1.4, gdhA; glutamate dehydrogenase (NADP+) [EC:1.4.1.4]	Nitrogen metabolism [PATH:ko00910]	9	0	9
K00371	K00371 narH, narY, nxrB; nitrate reductase / nitrite oxidoreductase, beta subunit [EC:1.7.5.1 1.7.99.-]	Nitrogen metabolism [PATH:ko00910]	9	0	9
K02575	K02575 NRT, narK, nrtP, nasA; MFS transporter, NNP family, nitrate/nitrite transporter	Nitrogen metabolism [PATH:ko00910]	8	0	8
K00261	K00261 GLUD1_2, gdhA; glutamate dehydrogenase (NAD(P)+) [EC:1.4.1.3]	Nitrogen metabolism [PATH:ko00910]	6	0	6
K01501	K01501 E3.5.5.1; nitrilase [EC:3.5.5.1]	Nitrogen metabolism [PATH:ko00910]	5	0	5
K15371	K15371 GDH2; glutamate dehydrogenase [EC:1.4.1.2]	Nitrogen metabolism [PATH:ko00910]	4	0	4
K02567	K02567 napA; nitrate reductase (cytochrome) [EC:1.9.6.1]	Nitrogen metabolism [PATH:ko00910]	3	0	3
K03385	K03385 nrfA; nitrite reductase (cytochrome c-552) [EC:1.7.2.2]	Nitrogen metabolism [PATH:ko00910]	3	0	3
K15577	K15577 nrtB, nasE, cynB; nitrate/nitrite transport system permease protein	Nitrogen metabolism [PATH:ko00910]	3	0	3
K15578	K15578 nrtC, nasD; nitrate/nitrite transport system ATP-binding protein [EC:7.3.2.4]	Nitrogen metabolism [PATH:ko00910]	3	0	3
K00362	K00362 nirB; nitrite reductase (NADH) large subunit [EC:1.7.1.15]	Nitrogen metabolism [PATH:ko00910]	2	0	2
K00459	K00459 ncd2, npd; nitronate monooxygenase [EC:1.13.12.16]	Nitrogen metabolism [PATH:ko00910]	2	0	2
K02591	K02591 nifK; nitrogenase molybdenum-iron protein beta chain [EC:1.18.6.1]	Nitrogen metabolism [PATH:ko00910]	2	0	2
K04561	K04561 norB; nitric oxide reductase subunit B [EC:1.7.2.5]	Nitrogen metabolism [PATH:ko00910]	2	0	2
K01725	K01725 cynS; cyanate lyase [EC:4.2.1.104]	Nitrogen metabolism [PATH:ko00910]	1	0	1
K05601	K05601 hcp; hydroxylamine reductase [EC:1.7.99.1]	Nitrogen metabolism [PATH:ko00910]	1	0	1
K01895	K01895 ACSS1_2, acs; acetyl-CoA synthetase [EC:6.2.1.1]	Methane metabolism [PATH:ko00680]	35	14	49
K00600	K00600 glyA, SHMT; glycine hydroxymethyltransferase [EC:2.1.2.1]	Methane metabolism [PATH:ko00680]	30	6	36
K01689	K01689 ENO, eno; enolase [EC:4.2.1.11]	Methane metabolism [PATH:ko00680]	30	6	36
K21071	K21071 pfk, pfp; ATP-dependent phosphofructokinase / diphosphate-dependent phosphofructokinase [EC:2.7.1.11 2.7.1.90]	Methane metabolism [PATH:ko00680]	25	5	30
K00058	K00058 serA, PHGDH; D-3-phosphoglycerate dehydrogenase / 2-oxoglutarate reductase [EC:1.1.1.95 1.1.1.399]	Methane metabolism [PATH:ko00680]	16	12	28
K00925	K00925 ackA; acetate kinase [EC:2.7.2.1]	Methane metabolism [PATH:ko00680]	20	5	25
K00123	K00123 fdoG, fdhF, fdwA; formate dehydrogenase major subunit [EC:1.17.1.9]	Methane metabolism [PATH:ko00680]	18	0	18
K01624	K01624 FBA, fbaA; fructose-bisphosphate aldolase, class II [EC:4.1.2.13]	Methane metabolism [PATH:ko00680]	10	5	15
K02446	K02446 glpX; fructose-1,6-bisphosphatase II [EC:3.1.3.11]	Methane metabolism [PATH:ko00680]	10	5	15
K01834	K01834 PGAM, gpmA; 2,3-bisphosphoglycerate-dependent phosphoglycerate mutase [EC:5.4.2.11]	Methane metabolism [PATH:ko00680]	7	7	14
K01007	K01007 pps, ppsA; pyruvate, water dikinase [EC:2.7.9.2]	Methane metabolism [PATH:ko00680]	8	4	12
K01595	K01595 ppc; phosphoenolpyruvate carboxylase [EC:4.1.1.31]	Methane metabolism [PATH:ko00680]	12	0	12
K00625	K00625 E2.3.1.8, pta; phosphate acetyltransferase [EC:2.3.1.8]	Methane metabolism [PATH:ko00680]	10	0	10
K11529	K11529 gck, gckA, GLYCTK; glycerate 2-kinase [EC:2.7.1.165]	Methane metabolism [PATH:ko00680]	10	0	10
K15633	K15633 gpmI; 2,3-bisphosphoglycerate-independent phosphoglycerate mutase [EC:5.4.2.12]	Methane metabolism [PATH:ko00680]	9	0	9
K00024	K00024 mdh; malate dehydrogenase [EC:1.1.1.37]	Methane metabolism [PATH:ko00680]	7	0	7
K00124	K00124 fdoH, fdsB; formate dehydrogenase iron-sulfur subunit	Methane metabolism [PATH:ko00680]	6	0	6
K00830	K00830 AGXT; alanine-glyoxylate transaminase / serine-glyoxylate transaminase / serine-pyruvate transaminase [EC:2.6.1.44 2.6.1.45 2.6.1.51]	Methane metabolism [PATH:ko00680]	6	0	6
K01079	K01079 serB, PSPH; phosphoserine phosphatase [EC:3.1.3.3]	Methane metabolism [PATH:ko00680]	3	3	6
K15634	K15634 gpmB; 2,3-bisphosphoglycerate-dependent phosphoglycerate mutase [EC:5.4.2.11]	Methane metabolism [PATH:ko00680]	6	0	6
K00831	K00831 serC, PSAT1; phosphoserine aminotransferase [EC:2.6.1.52]	Methane metabolism [PATH:ko00680]	5	0	5
K13788	K13788 pta; phosphate acetyltransferase [EC:2.3.1.8]	Methane metabolism [PATH:ko00680]	0	5	5
K03388	K03388 hdrA2; heterodisulfide reductase subunit A2 [EC:1.8.7.3 1.8.98.4 1.8.98.5 1.8.98.6]	Methane metabolism [PATH:ko00680]	4	0	4
K15022	K15022 fdhB; formate dehydrogenase (NADP+) beta subunit [EC:1.17.1.10]	Methane metabolism [PATH:ko00680]	4	0	4
K00127	K00127 fdoI, fdsG; formate dehydrogenase subunit gamma	Methane metabolism [PATH:ko00680]	2	0	2
K02203	K02203 thrH; phosphoserine / homoserine phosphotransferase [EC:3.1.3.3 2.7.1.39]	Methane metabolism [PATH:ko00680]	2	0	2
K03389	K03389 hdrB2; heterodisulfide reductase subunit B2 [EC:1.8.7.3 1.8.98.4 1.8.98.5 1.8.98.6]	Methane metabolism [PATH:ko00680]	2	0	2
K05299	K05299 fdhA; formate dehydrogenase (NADP+) alpha subunit [EC:1.17.1.10]	Methane metabolism [PATH:ko00680]	2	0	2
K07812	K07812 torZ; trimethylamine-N-oxide reductase (cytochrome c) [EC:1.7.2.3]	Methane metabolism [PATH:ko00680]	2	0	2
K10946	K10946 pmoC-amoC; methane/ammonia monooxygenase subunit C	Methane metabolism [PATH:ko00680]	2	0	2
K14083	K14083 mttB; trimethylamine---corrinoid protein Co-methyltransferase [EC:2.1.1.250]	Methane metabolism [PATH:ko00680]	2	0	2
K00317	K00317 dmd-tmd; dimethylamine/trimethylamine dehydrogenase [EC:1.5.8.1 1.5.8.2]	Methane metabolism [PATH:ko00680]	1	0	1
K03390	K03390 hdrC2; heterodisulfide reductase subunit C2 [EC:1.8.7.3 1.8.98.4 1.8.98.5 1.8.98.6]	Methane metabolism [PATH:ko00680]	1	0	1
K06034	K06034 comD; sulfopyruvate decarboxylase subunit alpha [EC:4.1.1.79]	Methane metabolism [PATH:ko00680]	1	0	1
K14082	K14082 mtbA; [methyl-Co(III) methylamine-specific corrinoid protein]:coenzyme M methyltransferase [EC:2.1.1.247]	Methane metabolism [PATH:ko00680]	1	0	1
K14126	K14126 mvhA, vhuA, vhcA; F420-non-reducing hydrogenase large subunit [EC:1.12.99.- 1.8.98.5]	Methane metabolism [PATH:ko00680]	1	0	1
K14128	K14128 mvhG, vhuG, vhcG; F420-non-reducing hydrogenase small subunit [EC:1.12.99.- 1.8.98.5]	Methane metabolism [PATH:ko00680]	1	0	1
K15229	K15229 mauB; methylamine dehydrogenase heavy chain [EC:1.4.9.1]	Methane metabolism [PATH:ko00680]	1	0	1
K22086	K22086 mgdC; methylglutamate dehydrogenase subunit C [EC:1.5.99.5]	Methane metabolism [PATH:ko00680]	1	0	1
K00626	K00626 ACAT, atoB; acetyl-CoA C-acetyltransferase [EC:2.3.1.9]	09111 Xenobiotics biodegradation and metabolism	65	52	117
K00799	K00799 GST, gst; glutathione S-transferase [EC:2.5.1.18]	09111 Xenobiotics biodegradation and metabolism	65	0	65
K00128	K00128 ALDH; aldehyde dehydrogenase (NAD+) [EC:1.2.1.3]	09111 Xenobiotics biodegradation and metabolism	16	48	64
K01692	K01692 paaF, echA; enoyl-CoA hydratase [EC:4.2.1.17]	09111 Xenobiotics biodegradation and metabolism	39	0	39
K01426	K01426 E3.5.1.4, amiE; amidase [EC:3.5.1.4]	09111 Xenobiotics biodegradation and metabolism	20	15	35
K00088	K00088 IMPDH, guaB; IMP dehydrogenase [EC:1.1.1.205]	09111 Xenobiotics biodegradation and metabolism	18	9	27
K01951	K01951 guaA, GMPS; GMP synthase (glutamine-hydrolysing) [EC:6.3.5.2]	09111 Xenobiotics biodegradation and metabolism	15	3	18
K13954	K13954 yiaY; alcohol dehydrogenase [EC:1.1.1.1]	09111 Xenobiotics biodegradation and metabolism	18	0	18
K00169	K00169 porA; pyruvate ferredoxin oxidoreductase alpha subunit [EC:1.2.7.1]	09111 Xenobiotics biodegradation and metabolism	16	0	16
K00940	K00940 ndk, NME; nucleoside-diphosphate kinase [EC:2.7.4.6]	09111 Xenobiotics biodegradation and metabolism	5	10	15
K07516	K07516 fadN; 3-hydroxyacyl-CoA dehydrogenase [EC:1.1.1.35]	09111 Xenobiotics biodegradation and metabolism	15	0	15
K00632	K00632 fadA, fadI; acetyl-CoA acyltransferase [EC:2.3.1.16]	09111 Xenobiotics biodegradation and metabolism	6	6	12
K03782	K03782 katG; catalase-peroxidase [EC:1.11.1.21]	09111 Xenobiotics biodegradation and metabolism	12	0	12
K01782	K01782 fadJ; 3-hydroxyacyl-CoA dehydrogenase / enoyl-CoA hydratase / 3-hydroxybutyryl-CoA epimerase [EC:1.1.1.35 4.2.1.17 5.1.2.3]	09111 Xenobiotics biodegradation and metabolism	11	0	11
K01464	K01464 DPYS, dht, hydA; dihydropyrimidinase [EC:3.5.2.2]	09111 Xenobiotics biodegradation and metabolism	0	10	10
K06281	K06281 hyaB, hybC; hydrogenase large subunit [EC:1.12.99.6]	09111 Xenobiotics biodegradation and metabolism	10	0	10
K00198	K00198 cooS, acsA; anaerobic carbon-monoxide dehydrogenase catalytic subunit [EC:1.2.7.4]	09111 Xenobiotics biodegradation and metabolism	9	0	9
K01520	K01520 dut, DUT; dUTP pyrophosphatase [EC:3.6.1.23]	09111 Xenobiotics biodegradation and metabolism	6	3	9
K00217	K00217 E1.3.1.32; maleylacetate reductase [EC:1.3.1.32]	09111 Xenobiotics biodegradation and metabolism	8	0	8
K00252	K00252 GCDH, gcdH; glutaryl-CoA dehydrogenase [EC:1.3.8.6]	09111 Xenobiotics biodegradation and metabolism	4	4	8
K01428	K01428 ureC; urease subunit alpha [EC:3.5.1.5]	09111 Xenobiotics biodegradation and metabolism	8	0	8
K07104	K07104 catE; catechol 2,3-dioxygenase [EC:1.13.11.2]	09111 Xenobiotics biodegradation and metabolism	0	8	8
K20509	K20509 madB, oadB, gcdB, mmdB; carboxybiotin decarboxylase [EC:7.2.4.1]	09111 Xenobiotics biodegradation and metabolism	8	0	8
K01615	K01615 gcdA; glutaconyl-CoA decarboxylase subunit alpha [EC:7.2.4.5]	09111 Xenobiotics biodegradation and metabolism	6	0	6
K02586	K02586 nifD; nitrogenase molybdenum-iron protein alpha chain [EC:1.18.6.1]	09111 Xenobiotics biodegradation and metabolism	6	0	6
K01039	K01039 gctA; glutaconate CoA-transferase, subunit A [EC:2.8.3.12]	09111 Xenobiotics biodegradation and metabolism	4	0	4
K00074	K00074 paaH, hbd, fadB, mmgB; 3-hydroxybutyryl-CoA dehydrogenase [EC:1.1.1.157]	09111 Xenobiotics biodegradation and metabolism	3	0	3
K01026	K01026 pct; propionate CoA-transferase [EC:2.8.3.1]	09111 Xenobiotics biodegradation and metabolism	3	0	3
K01061	K01061 E3.1.1.45; carboxymethylenebutenolidase [EC:3.1.1.45]	09111 Xenobiotics biodegradation and metabolism	0	3	3
K01430	K01430 ureA; urease subunit gamma [EC:3.5.1.5]	09111 Xenobiotics biodegradation and metabolism	3	0	3
K05549	K05549 benA-xylX; benzoate/toluate 1,2-dioxygenase subunit alpha [EC:1.14.12.10 1.14.12.-]	09111 Xenobiotics biodegradation and metabolism	0	3	3
K16173	K16173 acd; glutaryl-CoA dehydrogenase (non-decarboxylating) [EC:1.3.99.32]	09111 Xenobiotics biodegradation and metabolism	3	0	3
K00760	K00760 hprT, hpt, HPRT1; hypoxanthine phosphoribosyltransferase [EC:2.4.2.8]	09111 Xenobiotics biodegradation and metabolism	2	0	2
K00857	K00857 tdk, TK; thymidine kinase [EC:2.7.1.21]	09111 Xenobiotics biodegradation and metabolism	0	2	2
K00876	K00876 udk, UCK; uridine kinase [EC:2.7.1.48]	09111 Xenobiotics biodegradation and metabolism	0	2	2
K01040	K01040 gctB; glutaconate CoA-transferase, subunit B [EC:2.8.3.12]	09111 Xenobiotics biodegradation and metabolism	2	0	2
K01055	K01055 pcaD; 3-oxoadipate enol-lactonase [EC:3.1.1.24]	09111 Xenobiotics biodegradation and metabolism	2	0	2
K01489	K01489 cdd, CDA; cytidine deaminase [EC:3.5.4.5]	09111 Xenobiotics biodegradation and metabolism	2	0	2
K01560	K01560 E3.8.1.2; 2-haloacid dehalogenase [EC:3.8.1.2]	09111 Xenobiotics biodegradation and metabolism	2	0	2
K02588	K02588 nifH; nitrogenase iron protein NifH	09111 Xenobiotics biodegradation and metabolism	2	0	2
K03333	K03333 choD; cholesterol oxidase [EC:1.1.3.6]	09111 Xenobiotics biodegradation and metabolism	2	0	2
K04110	K04110 badA; benzoate-CoA ligase [EC:6.2.1.25]	09111 Xenobiotics biodegradation and metabolism	2	0	2
K07535	K07535 badH; 2-hydroxycyclohexanecarboxyl-CoA dehydrogenase [EC:1.1.1.-]	09111 Xenobiotics biodegradation and metabolism	2	0	2
K07536	K07536 badI; 2-ketocyclohexanecarboxyl-CoA hydrolase [EC:3.1.2.-]	09111 Xenobiotics biodegradation and metabolism	2	0	2
K10680	K10680 nemA; N-ethylmaleimide reductase [EC:1.-.-.-]	09111 Xenobiotics biodegradation and metabolism	2	0	2
K11180	K11180 dsrA; dissimilatory sulfite reductase alpha subunit [EC:1.8.99.5]	09111 Xenobiotics biodegradation and metabolism	2	0	2
K13421	K13421 UMPS; uridine monophosphate synthetase [EC:2.4.2.10 4.1.1.23]	09111 Xenobiotics biodegradation and metabolism	2	0	2
K14731	K14731 mlhB, chnC; epsilon-lactone hydrolase [EC:3.1.1.83]	09111 Xenobiotics biodegradation and metabolism	2	0	2
K15512	K15512 boxB; benzoyl-CoA 2,3-epoxidase subunit B [EC:1.14.13.208]	09111 Xenobiotics biodegradation and metabolism	2	0	2
K01607	K01607 pcaC; 4-carboxymuconolactone decarboxylase [EC:4.1.1.44]	09111 Xenobiotics biodegradation and metabolism	1	0	1
K04112	K04112 bcrC, badD; benzoyl-CoA reductase subunit C [EC:1.3.7.8]	09111 Xenobiotics biodegradation and metabolism	1	0	1
K04113	K04113 bcrB, badE; benzoyl-CoA reductase subunit B [EC:1.3.7.8]	09111 Xenobiotics biodegradation and metabolism	1	0	1
K04114	K04114 bcrA, badF; benzoyl-CoA reductase subunit A [EC:1.3.7.8]	09111 Xenobiotics biodegradation and metabolism	1	0	1
K04115	K04115 bcrD, badG; benzoyl-CoA reductase subunit D [EC:1.3.7.8]	09111 Xenobiotics biodegradation and metabolism	1	0	1
K04116	K04116 aliA; cyclohexanecarboxylate-CoA ligase [EC:6.2.1.-]	09111 Xenobiotics biodegradation and metabolism	0	1	1
K04117	K04117 aliB; cyclohexanecarboxyl-CoA dehydrogenase [EC:1.3.99.-]	09111 Xenobiotics biodegradation and metabolism	1	0	1
K07537	K07537 dch; cyclohexa-1,5-dienecarbonyl-CoA hydratase [EC:4.2.1.100]	09111 Xenobiotics biodegradation and metabolism	1	0	1
K08295	K08295 abmG; 2-aminobenzoate-CoA ligase [EC:6.2.1.32]	09111 Xenobiotics biodegradation and metabolism	1	0	1
K09461	K09461 E1.14.13.40; anthraniloyl-CoA monooxygenase [EC:1.14.13.40]	09111 Xenobiotics biodegradation and metabolism	1	0	1
K10220	K10220 ligJ; 4-oxalmesaconate hydratase [EC:4.2.1.83]	09111 Xenobiotics biodegradation and metabolism	1	0	1
K14585	K14585 nahE; trans-o-hydroxybenzylidenepyruvate hydratase-aldolase [EC:4.1.2.45]	09111 Xenobiotics biodegradation and metabolism	0	1	1
K15511	K15511 boxA; benzoyl-CoA 2,3-epoxidase subunit A [EC:1.14.13.208]	09111 Xenobiotics biodegradation and metabolism	1	0	1
K15513	K15513 boxC; benzoyl-CoA-dihydrodiol lyase [EC:4.1.2.44]	09111 Xenobiotics biodegradation and metabolism	1	0	1
K16047	K16047 hsaA; 3-hydroxy-9,10-secoandrosta-1,3,5(10)-triene-9,17-dione monooxygenase [EC:1.14.14.12]	09111 Xenobiotics biodegradation and metabolism	0	1	1
K19515	K19515 bamB; benzoyl-CoA reductase subunit BamB [EC:1.3.-.-]	09111 Xenobiotics biodegradation and metabolism	1	0	1
K19516	K19516 bamC; benzoyl-CoA reductase subunit BamC [EC:1.3.-.-]	09111 Xenobiotics biodegradation and metabolism	1	0	1
K22958	K22958 lpdC; gallate decarboxylase subunit C [EC:4.1.1.59]	09111 Xenobiotics biodegradation and metabolism	1	0	1
